# Supplementary material for: Dietary fiber intake, the gut microbiome, and chronic systemic inflammation in a cohort of adult men
Source: Genome Med. 2021 Jun 17;13:102. doi: 10.1186/s13073-021-00921-y (PMC8212460; doi:10.1186/s13073-021-00921-y)
Supplement: Supplementary file 2 — Additional file 2: Tables S1-S6. [file 13073_2021_921_MOESM2_ESM.xlsx]

## Sheet: S1
Table S1. Results from omnibus testing with permutational analysis of variance testing (PERMANOVA) of Bray-Curtis dissimilarities
	R2	p-value
Species
Age	0.0025	0.684
Body mass index	0.0035	0.212
Physical activity	0.0037	0.84
Antibiotic use	0.0038	0.038
Bristol score	0.006	0.007
C-reactive protein	0.0018	0.07
Total/HDL cholesterol ratio	0.0057	0.26
Total energy intake	0.0084	0.727
Total fiber intake	0.0095	0.005
DNA
Age	0.0035	0.164
Body mass index	0.0019	0.283
Physical activity	0.0032	0.235
Antibiotic use	0.0045	0.05
Bristol score	0.0056	0.01
C-reactive protein	0.002	0.01
Total/HDL cholesterol ratio	0.0042	0.21
Total energy intake	0.0077	0.56
Total fiber intake	0.0085	0.001
RNA
Age	0.0038	0.35
Body mass index	0.0045	0.84
Physical activity	0.0028	0.75
Antibiotic use
Bristol score	0.0077	0.23
C-reactive protein	0.0037	0.47
Total/HDL cholesterol ratio	0.0028	0.52
Total energy intake	0.0028	0.97
Total fiber intake	0.0062	0.3

## Sheet: S2
Table S2. Species abundances significantly associated with dietary fiber intake and C-reactive protein
Original_order	metadata	feature	value	coef	stderr	N	N.not.0	pval	qval
1	1 recent total fiber	akkermansia_muciniphila	a_aofib_fs_dr	-0.00138288	0.000632074	925	644	0.0290026	0.189711
2	1 recent total fiber	alistipes_indistinctus	a_aofib_fs_dr	5.0594e-05	0.000149882	925	446	0.735785	0.904976
3	1 recent total fiber	alistipes_onderdonkii	a_aofib_fs_dr	-0.000854791	0.000442982	925	762	0.0540095	0.265746
4	1 recent total fiber	alistipes_putredinis	a_aofib_fs_dr	-0.0012814	0.000494978	925	742	0.00979271	0.118364
5	1 recent total fiber	alistipes_senegalensis	a_aofib_fs_dr	-0.000167898	9.08984e-05	925	420	0.0650859	0.296621
6	1 recent total fiber	anaerotruncus_colihominis	a_aofib_fs_dr	-0.000110987	5.45912e-05	925	228	0.0425381	0.231874
7	1 recent total fiber	bacteroides_cellulosilyticus	a_aofib_fs_dr	0.0010959	0.000459539	925	595	0.0172916	0.156486
8	1 recent total fiber	bacteroides_eggerthii	a_aofib_fs_dr	-0.00207822	0.000504791	925	258	4.18435e-05	0.00387749
9	1 recent total fiber	bacteroides_faecis	a_aofib_fs_dr	-0.000334187	0.000175841	925	300	0.0576797	0.274977
10	1 recent total fiber	bacteroides_finegoldii	a_aofib_fs_dr	-0.00024109	0.000209443	925	313	0.249992	0.561802
11	1 recent total fiber	bacteroides_fragilis	a_aofib_fs_dr	-0.000464584	0.000289695	925	481	0.109222	0.384271
12	1 recent total fiber	bacteroides_intestinalis	a_aofib_fs_dr	-0.00073082	0.000294851	925	268	0.0133691	0.129735
13	1 recent total fiber	bacteroides_massiliensis	a_aofib_fs_dr	-0.000349976	0.000410564	925	336	0.3942	0.695421
14	1 recent total fiber	bacteroides_nordii	a_aofib_fs_dr	-6.4077e-05	7.99355e-05	925	188	0.423023	0.714115
15	1 recent total fiber	bacteroides_salyersiae	a_aofib_fs_dr	0.000218779	0.000199063	925	235	0.272042	0.582851
16	1 recent total fiber	bacteroides_stercoris	a_aofib_fs_dr	-0.00116929	0.000570051	925	520	0.0405328	0.229962
17	1 recent total fiber	bacteroides_uniformis	a_aofib_fs_dr	-0.00155291	0.000662526	925	890	0.0193297	0.161082
18	1 recent total fiber	barnesiella_intestinihominis	a_aofib_fs_dr	1.32217e-05	0.0003456	925	492	0.969491	0.989059
19	1 recent total fiber	bifidobacterium_adolescentis	a_aofib_fs_dr	0.00126775	0.000441148	925	319	0.00417397	0.0725228
20	1 recent total fiber	bifidobacterium_bifidum	a_aofib_fs_dr	-0.000621985	0.000202432	925	119	0.00219198	0.0472902
21	1 recent total fiber	bifidobacterium_pseudocatenulatum	a_aofib_fs_dr	0.000408016	0.000162266	925	129	0.0121321	0.12878
22	1 recent total fiber	bilophila_unclassified	a_aofib_fs_dr	-0.000258086	0.00017839	925	673	0.148461	0.439066
23	1 recent total fiber	bilophila_wadsworthia	a_aofib_fs_dr	-0.000117965	6.49907e-05	925	391	0.0699707	0.306457
24	1 recent total fiber	blautia_hydrogenotrophica	a_aofib_fs_dr	-0.000238911	8.22396e-05	925	263	0.00379865	0.0681306
25	1 recent total fiber	burkholderiales_bacterium_1_1_47	a_aofib_fs_dr	-1.14816e-06	9.85449e-05	925	410	0.990707	0.996081
26	1 recent total fiber	butyrivibrio_crossotus	a_aofib_fs_dr	0.0010977	0.000420115	925	126	0.00913651	0.115452
27	1 recent total fiber	clostridiales_bacterium_1_7_47faa	a_aofib_fs_dr	-0.000118066	4.72865e-05	925	259	0.0128033	0.12878
28	1 recent total fiber	clostridium_asparagiforme	a_aofib_fs_dr	-0.000148456	6.4427e-05	925	411	0.0215103	0.166108
29	1 recent total fiber	clostridium_bolteae	a_aofib_fs_dr	-0.000554788	0.000208366	925	459	0.00795686	0.105334
30	1 recent total fiber	clostridium_hathewayi	a_aofib_fs_dr	-0.000200173	7.30211e-05	925	349	0.00635636	0.0959137
31	1 recent total fiber	clostridium_leptum	a_aofib_fs_dr	-0.000203355	0.000213767	925	692	0.341911	0.648814
32	1 recent total fiber	clostridium_nexile	a_aofib_fs_dr	-0.000529864	0.000147092	925	133	0.000336156	0.0155752
33	1 recent total fiber	clostridium_sp_l2_50	a_aofib_fs_dr	0.00133254	0.000396759	925	93	0.000824621	0.0254716
34	1 recent total fiber	clostridium_symbiosum	a_aofib_fs_dr	-0.000141265	8.63438e-05	925	320	0.102273	0.379092
35	1 recent total fiber	collinsella_aerofaciens	a_aofib_fs_dr	-0.00111985	0.000294	925	735	0.000152814	0.00820669
36	1 recent total fiber	coprobacillus_unclassified	a_aofib_fs_dr	-0.000277518	0.000120476	925	243	0.0215105	0.166108
37	1 recent total fiber	coprobacter_fastidiosus	a_aofib_fs_dr	-2.1417e-05	8.35559e-05	925	243	0.797764	0.911133
38	1 recent total fiber	coprococcus_comes	a_aofib_fs_dr	-1.57197e-05	0.000216841	925	751	0.942228	0.987318
39	1 recent total fiber	coprococcus_eutactus	a_aofib_fs_dr	0.000774356	0.000325891	925	117	0.0177313	0.156486
40	1 recent total fiber	coprococcus_sp_art55_1	a_aofib_fs_dr	0.000804008	0.000469064	925	150	0.0869342	0.352813
41	1 recent total fiber	desulfovibrio_desulfuricans	a_aofib_fs_dr	-0.000314021	7.88609e-05	925	255	7.63283e-05	0.00606264
42	1 recent total fiber	dorea_formicigenerans	a_aofib_fs_dr	-0.000337255	0.000165907	925	840	0.0425163	0.231874
43	1 recent total fiber	eggerthella_unclassified	a_aofib_fs_dr	2.2588e-05	0.000120944	925	512	0.851892	0.947304
44	1 recent total fiber	erysipelotrichaceae_bacterium_21_3	a_aofib_fs_dr	-9.12372e-05	3.49967e-05	925	245	0.009368	0.115747
45	1 recent total fiber	erysipelotrichaceae_bacterium_6_1_45	a_aofib_fs_dr	-9.38595e-05	4.70341e-05	925	307	0.046527	0.23733
46	1 recent total fiber	escherichia_coli	a_aofib_fs_dr	-0.00149959	0.000480722	925	398	0.00186941	0.0472902
47	1 recent total fiber	escherichia_unclassified	a_aofib_fs_dr	-0.000306615	0.000122849	925	344	0.0129707	0.12878
48	1 recent total fiber	eubacterium_biforme	a_aofib_fs_dr	-0.000529255	0.000222306	925	226	0.017486	0.156486
49	1 recent total fiber	eubacterium_eligens	a_aofib_fs_dr	0.00184703	0.000446861	925	822	4.10689e-05	0.00387749
50	1 recent total fiber	eubacterium_ramulus	a_aofib_fs_dr	-0.000338902	0.000174873	925	645	0.0529889	0.265422
51	1 recent total fiber	eubacterium_siraeum	a_aofib_fs_dr	0.000413644	0.000742405	925	633	0.577588	0.815073
52	1 recent total fiber	eubacterium_ventriosum	a_aofib_fs_dr	-0.000157694	0.000173503	925	540	0.363697	0.671812
53	1 recent total fiber	faecalibacterium_prausnitzii	a_aofib_fs_dr	0.00165228	0.000497954	925	915	0.000966349	0.0268645
54	1 recent total fiber	flavonifractor_plautii	a_aofib_fs_dr	-0.000188987	7.63465e-05	925	391	0.0135335	0.129735
55	1 recent total fiber	haemophilus_parainfluenzae	a_aofib_fs_dr	0.000442062	0.00016313	925	333	0.00693093	0.0988102
56	1 recent total fiber	holdemania_filiformis	a_aofib_fs_dr	-0.000121262	6.69171e-05	925	516	0.0704756	0.306457
57	1 recent total fiber	lachnospiraceae_bacterium_1_4_56faa	a_aofib_fs_dr	-0.000440702	8.56088e-05	925	342	3.44339e-07	0.000191452
58	1 recent total fiber	lachnospiraceae_bacterium_2_1_58faa	a_aofib_fs_dr	-0.00026378	9.26406e-05	925	259	0.00451371	0.0738125
59	1 recent total fiber	lachnospiraceae_bacterium_3_1_46faa	a_aofib_fs_dr	-0.000118178	0.000188654	925	777	0.531217	0.786476
60	1 recent total fiber	lachnospiraceae_bacterium_7_1_58faa	a_aofib_fs_dr	-0.000178756	8.32193e-05	925	856	0.0320225	0.20074
61	1 recent total fiber	lachnospiraceae_bacterium_8_1_57faa	a_aofib_fs_dr	0.000448908	0.000192237	925	326	0.0199754	0.163329
62	1 recent total fiber	odoribacter_splanchnicus	a_aofib_fs_dr	-0.000615432	0.000246465	925	464	0.0127989	0.12878
63	1 recent total fiber	oscillibacter_unclassified	a_aofib_fs_dr	-0.000554057	0.000186989	925	876	0.00317035	0.0607832
64	1 recent total fiber	parabacteroides_distasonis	a_aofib_fs_dr	1.94932e-05	0.00031553	925	613	0.950753	0.987318
65	1 recent total fiber	parabacteroides_goldsteinii	a_aofib_fs_dr	-0.000293595	0.00012852	925	295	0.0225811	0.167401
66	1 recent total fiber	parabacteroides_johnsonii	a_aofib_fs_dr	0.000106281	0.000176808	925	222	0.547915	0.799582
67	1 recent total fiber	paraprevotella_clara	a_aofib_fs_dr	0.000194619	0.000143232	925	236	0.174555	0.478092
68	1 recent total fiber	paraprevotella_unclassified	a_aofib_fs_dr	0.000226774	0.000206528	925	259	0.27248	0.582851
69	1 recent total fiber	paraprevotella_xylaniphila	a_aofib_fs_dr	4.85724e-05	7.01849e-05	925	200	0.489075	0.768477
70	1 recent total fiber	prevotella_copri	a_aofib_fs_dr	0.00302261	0.000782447	925	223	0.000119893	0.0074067
71	1 recent total fiber	roseburia_hominis	a_aofib_fs_dr	0.00101093	0.000266106	925	822	0.000162363	0.00820669
72	1 recent total fiber	roseburia_intestinalis	a_aofib_fs_dr	-0.000977246	0.000455002	925	724	0.0321328	0.20074
73	1 recent total fiber	roseburia_inulinivorans	a_aofib_fs_dr	-0.000566165	0.000277777	925	773	0.041947	0.231874
74	1 recent total fiber	roseburia_unclassified	a_aofib_fs_dr	0.000578392	0.000191265	925	236	0.00261107	0.0518484
75	1 recent total fiber	ruminococcaceae_bacterium_d16	a_aofib_fs_dr	-9.60955e-05	0.00011205	925	406	0.391336	0.694171
76	1 recent total fiber	ruminococcus_bromii	a_aofib_fs_dr	-0.000823697	0.000634951	925	587	0.194956	0.512734
77	1 recent total fiber	ruminococcus_callidus	a_aofib_fs_dr	0.000280834	0.000236081	925	282	0.234624	0.550426
78	1 recent total fiber	ruminococcus_gnavus	a_aofib_fs_dr	-0.00111897	0.000283812	925	437	8.84953e-05	0.00615042
79	1 recent total fiber	ruminococcus_lactaris	a_aofib_fs_dr	0.000501026	0.000301364	925	506	0.0968345	0.37001
80	1 recent total fiber	ruminococcus_sp_5_1_39bfaa	a_aofib_fs_dr	-0.00102163	0.000507108	925	445	0.044485	0.235559
81	1 recent total fiber	ruminococcus_torques	a_aofib_fs_dr	-0.00145286	0.000311825	925	913	3.96358e-06	0.000734584
82	1 recent total fiber	streptococcus_vestibularis	a_aofib_fs_dr	-0.000174666	8.07573e-05	925	137	0.0309787	0.197979
83	1 recent total fiber	subdoligranulum_unclassified	a_aofib_fs_dr	8.37004e-05	0.000521282	925	924	0.872476	0.95773
84	1 recent total fiber	sutterella_wadsworthensis	a_aofib_fs_dr	0.000183655	0.000215923	925	199	0.395239	0.695421
85	1 recent total fiber	turicibacter_unclassified	a_aofib_fs_dr	-2.11412e-05	6.30026e-05	925	148	0.737328	0.904976
86	1 recent total fiber	veillonella_atypica	a_aofib_fs_dr	0.000160126	9.16232e-05	925	199	0.0809899	0.333559
87	2 recent pectin	akkermansia_muciniphila	a_pect_fo_dr	-0.00840209	0.00335534	925	644	0.012512	0.133741
88	2 recent pectin	alistipes_indistinctus	a_pect_fo_dr	-0.000461542	0.000800859	925	446	0.56458	0.806958
89	2 recent pectin	alistipes_onderdonkii	a_pect_fo_dr	-0.00430018	0.00236583	925	762	0.0695191	0.327565
90	2 recent pectin	alistipes_putredinis	a_pect_fo_dr	-0.00453718	0.00266038	925	742	0.0884813	0.366297
91	2 recent pectin	alistipes_senegalensis	a_pect_fo_dr	-0.000528718	0.000486913	925	420	0.27787	0.578635
92	2 recent pectin	anaerotruncus_colihominis	a_pect_fo_dr	-0.000377439	0.00028856	925	228	0.191464	0.516766
93	2 recent pectin	bacteroides_cellulosilyticus	a_pect_fo_dr	0.00510339	0.00248536	925	595	0.0403204	0.243675
94	2 recent pectin	bacteroides_eggerthii	a_pect_fo_dr	-0.00682783	0.00274189	925	258	0.0129448	0.133741
95	2 recent pectin	bacteroides_faecis	a_pect_fo_dr	-0.00242007	0.00095049	925	300	0.0110547	0.128051
96	2 recent pectin	bacteroides_finegoldii	a_pect_fo_dr	2.1218e-05	0.00113127	925	313	0.98504	0.987082
97	2 recent pectin	bacteroides_fragilis	a_pect_fo_dr	-0.00253429	0.00154276	925	481	0.10091	0.376549
98	2 recent pectin	bacteroides_intestinalis	a_pect_fo_dr	-0.00452125	0.00159051	925	268	0.0045746	0.0847827
99	2 recent pectin	bacteroides_massiliensis	a_pect_fo_dr	-0.000406242	0.00221995	925	336	0.854842	0.945827
100	2 recent pectin	bacteroides_nordii	a_pect_fo_dr	-0.000239181	0.000426733	925	188	0.575311	0.807192
101	2 recent pectin	bacteroides_salyersiae	a_pect_fo_dr	0.00267315	0.00107721	925	235	0.01326	0.134047
102	2 recent pectin	bacteroides_stercoris	a_pect_fo_dr	-0.00378642	0.00307921	925	520	0.219141	0.527832
103	2 recent pectin	bacteroides_uniformis	a_pect_fo_dr	-0.00501927	0.00354458	925	890	0.157181	0.473254
104	2 recent pectin	barnesiella_intestinihominis	a_pect_fo_dr	0.00162946	0.00186798	925	492	0.383267	0.683002
105	2 recent pectin	bifidobacterium_adolescentis	a_pect_fo_dr	0.00578178	0.00235391	925	319	0.0142849	0.139341
106	2 recent pectin	bifidobacterium_bifidum	a_pect_fo_dr	-0.00281119	0.00108425	925	119	0.00969824	0.117222
107	2 recent pectin	bifidobacterium_pseudocatenulatum	a_pect_fo_dr	0.000567956	0.000867445	925	129	0.512848	0.76858
108	2 recent pectin	bilophila_unclassified	a_pect_fo_dr	-0.00200053	0.000941967	925	673	0.034102	0.228442
109	2 recent pectin	bilophila_wadsworthia	a_pect_fo_dr	-0.000754166	0.00034385	925	391	0.0286657	0.204335
110	2 recent pectin	blautia_hydrogenotrophica	a_pect_fo_dr	-0.00137034	0.000436306	925	263	0.00176743	0.0491345
111	2 recent pectin	burkholderiales_bacterium_1_1_47	a_pect_fo_dr	-0.00113703	0.000530606	925	410	0.0323878	0.222316
112	2 recent pectin	butyrivibrio_crossotus	a_pect_fo_dr	0.000597041	0.00226644	925	126	0.792287	0.919648
113	2 recent pectin	clostridiales_bacterium_1_7_47faa	a_pect_fo_dr	-0.000382164	0.000250648	925	259	0.127904	0.424055
114	2 recent pectin	clostridium_asparagiforme	a_pect_fo_dr	-0.000445241	0.000343066	925	411	0.194814	0.517619
115	2 recent pectin	clostridium_bolteae	a_pect_fo_dr	-0.00208459	0.00110619	925	459	0.0599979	0.296406
116	2 recent pectin	clostridium_hathewayi	a_pect_fo_dr	-0.000697041	0.000384698	925	349	0.0706837	0.330253
117	2 recent pectin	clostridium_leptum	a_pect_fo_dr	-0.00234991	0.00111681	925	692	0.035891	0.229373
118	2 recent pectin	clostridium_nexile	a_pect_fo_dr	-0.0030816	0.000784379	925	133	9.36411e-05	0.00592117
119	2 recent pectin	clostridium_sp_l2_50	a_pect_fo_dr	0.00522274	0.00211184	925	93	0.0136417	0.135442
120	2 recent pectin	clostridium_symbiosum	a_pect_fo_dr	-0.000756614	0.00045872	925	320	0.0995419	0.376549
121	2 recent pectin	collinsella_aerofaciens	a_pect_fo_dr	-0.00642515	0.00155594	925	735	4.14546e-05	0.00592117
122	2 recent pectin	coprobacillus_unclassified	a_pect_fo_dr	-0.000774423	0.000646161	925	243	0.2311	0.527832
123	2 recent pectin	coprobacter_fastidiosus	a_pect_fo_dr	-0.000219346	0.000448872	925	243	0.625207	0.825689
124	2 recent pectin	coprococcus_comes	a_pect_fo_dr	-0.000545245	0.00115436	925	751	0.636835	0.833118
125	2 recent pectin	coprococcus_eutactus	a_pect_fo_dr	0.00497935	0.00173849	925	117	0.00429659	0.0847827
126	2 recent pectin	coprococcus_sp_art55_1	a_pect_fo_dr	0.00630488	0.00249398	925	150	0.0116894	0.131419
127	2 recent pectin	desulfovibrio_desulfuricans	a_pect_fo_dr	-0.0010716	0.000418481	925	255	0.0106953	0.126524
128	2 recent pectin	dorea_formicigenerans	a_pect_fo_dr	-0.000432948	0.000878443	925	840	0.622306	0.825689
129	2 recent pectin	eggerthella_unclassified	a_pect_fo_dr	0.000787434	0.000645195	925	512	0.222668	0.527832
130	2 recent pectin	erysipelotrichaceae_bacterium_21_3	a_pect_fo_dr	-0.000496623	0.000185361	925	245	0.00760068	0.108339
131	2 recent pectin	erysipelotrichaceae_bacterium_6_1_45	a_pect_fo_dr	-0.000427484	0.000246552	925	307	0.0836003	0.357552
132	2 recent pectin	escherichia_coli	a_pect_fo_dr	-0.00732861	0.00259275	925	398	0.00481073	0.0862828
133	2 recent pectin	escherichia_unclassified	a_pect_fo_dr	-0.00133714	0.00064536	925	344	0.0389503	0.237982
134	2 recent pectin	eubacterium_biforme	a_pect_fo_dr	-0.00365553	0.00119456	925	226	0.00227992	0.0551147
135	2 recent pectin	eubacterium_eligens	a_pect_fo_dr	0.0129682	0.00231526	925	822	3.43585e-08	1.91033e-05
136	2 recent pectin	eubacterium_ramulus	a_pect_fo_dr	-0.000438486	0.000936653	925	645	0.639823	0.833118
137	2 recent pectin	eubacterium_siraeum	a_pect_fo_dr	0.00405653	0.00394657	925	633	0.304385	0.608769
138	2 recent pectin	eubacterium_ventriosum	a_pect_fo_dr	-0.00141771	0.000923732	925	540	0.12528	0.422323
139	2 recent pectin	faecalibacterium_prausnitzii	a_pect_fo_dr	0.0104012	0.0026206	925	915	8.24201e-05	0.00592117
140	2 recent pectin	flavonifractor_plautii	a_pect_fo_dr	-0.00108989	0.000406129	925	391	0.00745672	0.108339
141	2 recent pectin	haemophilus_parainfluenzae	a_pect_fo_dr	0.00278025	0.000859554	925	333	0.00129248	0.0449137
142	2 recent pectin	holdemania_filiformis	a_pect_fo_dr	-0.0010031	0.000351775	925	516	0.00451374	0.0847827
143	2 recent pectin	lachnospiraceae_bacterium_1_4_56faa	a_pect_fo_dr	-0.00182661	0.000457515	925	342	7.28744e-05	0.00592117
144	2 recent pectin	lachnospiraceae_bacterium_2_1_58faa	a_pect_fo_dr	-0.00158161	0.000496686	925	259	0.00150512	0.0479665
145	2 recent pectin	lachnospiraceae_bacterium_3_1_46faa	a_pect_fo_dr	0.000724531	0.00100728	925	777	0.472184	0.764793
146	2 recent pectin	lachnospiraceae_bacterium_7_1_58faa	a_pect_fo_dr	-0.000796614	0.000444727	925	856	0.0736653	0.335721
147	2 recent pectin	lachnospiraceae_bacterium_8_1_57faa	a_pect_fo_dr	0.00192862	0.00101198	925	326	0.0573504	0.290239
148	2 recent pectin	odoribacter_splanchnicus	a_pect_fo_dr	-0.00361907	0.00130016	925	464	0.00556269	0.0966517
149	2 recent pectin	oscillibacter_unclassified	a_pect_fo_dr	-0.00305839	0.000985577	925	876	0.00201392	0.053321
150	2 recent pectin	parabacteroides_distasonis	a_pect_fo_dr	-0.00125706	0.00168865	925	613	0.456839	0.760487
151	2 recent pectin	parabacteroides_goldsteinii	a_pect_fo_dr	-0.00101396	0.00069269	925	295	0.14361	0.4553
152	2 recent pectin	parabacteroides_johnsonii	a_pect_fo_dr	0.00121286	0.000952691	925	222	0.203319	0.521904
153	2 recent pectin	paraprevotella_clara	a_pect_fo_dr	0.00181466	0.000774903	925	236	0.0194047	0.169577
154	2 recent pectin	paraprevotella_unclassified	a_pect_fo_dr	0.00235979	0.001117	925	259	0.0349029	0.229373
155	2 recent pectin	paraprevotella_xylaniphila	a_pect_fo_dr	0.000896464	0.000377115	925	200	0.0176573	0.160942
156	2 recent pectin	prevotella_copri	a_pect_fo_dr	0.00142072	0.00425302	925	223	0.738419	0.896924
157	2 recent pectin	roseburia_hominis	a_pect_fo_dr	0.00375736	0.00140628	925	822	0.0077942	0.108339
158	2 recent pectin	roseburia_intestinalis	a_pect_fo_dr	-0.0022822	0.00241566	925	724	0.345192	0.65504
159	2 recent pectin	roseburia_inulinivorans	a_pect_fo_dr	-0.00191956	0.00147733	925	773	0.194327	0.517619
160	2 recent pectin	roseburia_unclassified	a_pect_fo_dr	0.00236579	0.00101171	925	236	0.019744	0.169577
161	2 recent pectin	ruminococcaceae_bacterium_d16	a_pect_fo_dr	-0.000954459	0.000602056	925	406	0.113253	0.396031
162	2 recent pectin	ruminococcus_bromii	a_pect_fo_dr	-0.00764404	0.00337097	925	587	0.0236663	0.183815
163	2 recent pectin	ruminococcus_callidus	a_pect_fo_dr	0.0033487	0.00124812	925	282	0.00748241	0.108339
164	2 recent pectin	ruminococcus_gnavus	a_pect_fo_dr	-0.00594104	0.00151395	925	437	9.58463e-05	0.00592117
165	2 recent pectin	ruminococcus_lactaris	a_pect_fo_dr	0.00143334	0.00160878	925	506	0.373264	0.678218
166	2 recent pectin	ruminococcus_sp_5_1_39bfaa	a_pect_fo_dr	-0.00556953	0.00267024	925	445	0.0375336	0.231874
167	2 recent pectin	ruminococcus_torques	a_pect_fo_dr	-0.0066778	0.00165336	925	913	6.16048e-05	0.00592117
168	2 recent pectin	streptococcus_vestibularis	a_pect_fo_dr	-0.0011158	0.000424822	925	137	0.00888017	0.112213
169	2 recent pectin	subdoligranulum_unclassified	a_pect_fo_dr	0.000109939	0.00278582	925	924	0.968531	0.987082
170	2 recent pectin	sutterella_wadsworthensis	a_pect_fo_dr	-0.000288549	0.00116413	925	199	0.804295	0.924763
171	2 recent pectin	turicibacter_unclassified	a_pect_fo_dr	0.000415856	0.000331795	925	148	0.21064	0.525559
172	2 recent pectin	veillonella_atypica	a_pect_fo_dr	0.000267777	0.000486611	925	199	0.58232	0.808287
173	2 recent soluble fiber	akkermansia_muciniphila	a_wsdf_fo_dr	0.000866447	0.00196771	925	644	0.659835	0.857169
174	2 recent soluble fiber	alistipes_indistinctus	a_wsdf_fo_dr	0.00155316	0.000464411	925	446	0.000865223	0.0253191
175	2 recent soluble fiber	alistipes_onderdonkii	a_wsdf_fo_dr	-0.00296258	0.00138073	925	762	0.0322126	0.225846
176	2 recent soluble fiber	alistipes_putredinis	a_wsdf_fo_dr	-0.0036671	0.00154961	925	742	0.0181839	0.183822
177	2 recent soluble fiber	alistipes_senegalensis	a_wsdf_fo_dr	-0.000594414	0.000283905	925	420	0.0365944	0.225846
178	2 recent soluble fiber	anaerotruncus_colihominis	a_wsdf_fo_dr	-0.000421932	0.000168843	925	228	0.0127611	0.142406
179	2 recent soluble fiber	bacteroides_cellulosilyticus	a_wsdf_fo_dr	0.00275151	0.00144706	925	595	0.0575572	0.288894
180	2 recent soluble fiber	bacteroides_eggerthii	a_wsdf_fo_dr	-0.00296283	0.00159845	925	258	0.0641246	0.302146
181	2 recent soluble fiber	bacteroides_faecis	a_wsdf_fo_dr	-0.000826365	0.000554233	925	300	0.136304	0.433056
182	2 recent soluble fiber	bacteroides_finegoldii	a_wsdf_fo_dr	-0.000723958	0.000658076	925	313	0.271575	0.570084
183	2 recent soluble fiber	bacteroides_fragilis	a_wsdf_fo_dr	-0.00268381	0.000901149	925	481	0.00300014	0.0556025
184	2 recent soluble fiber	bacteroides_intestinalis	a_wsdf_fo_dr	-0.00249803	0.000926199	925	268	0.00712455	0.0998114
185	2 recent soluble fiber	bacteroides_massiliensis	a_wsdf_fo_dr	-0.00272267	0.00128892	925	336	0.0349254	0.225846
186	2 recent soluble fiber	bacteroides_nordii	a_wsdf_fo_dr	-0.000270951	0.000249324	925	188	0.277494	0.575697
187	2 recent soluble fiber	bacteroides_salyersiae	a_wsdf_fo_dr	-9.6113e-05	0.000628365	925	235	0.878466	0.942909
188	2 recent soluble fiber	bacteroides_stercoris	a_wsdf_fo_dr	-0.00808626	0.00177617	925	520	6.01878e-06	0.001368
189	2 recent soluble fiber	bacteroides_uniformis	a_wsdf_fo_dr	-0.00477522	0.00206735	925	890	0.0211638	0.198504
190	2 recent soluble fiber	barnesiella_intestinihominis	a_wsdf_fo_dr	-0.000308605	0.00108757	925	492	0.776661	0.908744
191	2 recent soluble fiber	bifidobacterium_adolescentis	a_wsdf_fo_dr	0.00433457	0.00137502	925	319	0.00168786	0.0389448
192	2 recent soluble fiber	bifidobacterium_bifidum	a_wsdf_fo_dr	-0.00236971	0.000630944	925	119	0.000185285	0.0128773
193	2 recent soluble fiber	bifidobacterium_pseudocatenulatum	a_wsdf_fo_dr	0.000794127	0.000507181	925	129	0.117845	0.406968
194	2 recent soluble fiber	bilophila_unclassified	a_wsdf_fo_dr	0.000121653	0.000555531	925	673	0.826735	0.92359
195	2 recent soluble fiber	bilophila_wadsworthia	a_wsdf_fo_dr	-0.000125165	0.000202424	925	391	0.536582	0.778293
196	2 recent soluble fiber	blautia_hydrogenotrophica	a_wsdf_fo_dr	-0.000525971	0.000256265	925	263	0.0405453	0.238841
197	2 recent soluble fiber	burkholderiales_bacterium_1_1_47	a_wsdf_fo_dr	-0.000132463	0.000309673	925	410	0.668933	0.863727
198	2 recent soluble fiber	butyrivibrio_crossotus	a_wsdf_fo_dr	0.00441482	0.00131169	925	126	0.000798212	0.0253191
199	2 recent soluble fiber	clostridiales_bacterium_1_7_47faa	a_wsdf_fo_dr	-0.000439832	0.000145864	925	259	0.00268208	0.0514219
200	2 recent soluble fiber	clostridium_asparagiforme	a_wsdf_fo_dr	-0.000401571	0.000200224	925	411	0.0453101	0.24943
201	2 recent soluble fiber	clostridium_bolteae	a_wsdf_fo_dr	-0.00154496	0.000646771	925	459	0.0172158	0.180603
202	2 recent soluble fiber	clostridium_hathewayi	a_wsdf_fo_dr	-0.000474441	0.000225931	925	349	0.0362851	0.225846
203	2 recent soluble fiber	clostridium_leptum	a_wsdf_fo_dr	3.44586e-05	0.000662028	925	692	0.95851	0.972503
204	2 recent soluble fiber	clostridium_nexile	a_wsdf_fo_dr	-0.00209725	0.000458725	925	133	5.6605e-06	0.001368
205	2 recent soluble fiber	clostridium_sp_l2_50	a_wsdf_fo_dr	0.00446557	0.00123685	925	93	0.000327471	0.0175641
206	2 recent soluble fiber	clostridium_symbiosum	a_wsdf_fo_dr	-0.000602012	0.000268459	925	320	0.0252535	0.198504
207	2 recent soluble fiber	collinsella_aerofaciens	a_wsdf_fo_dr	-0.00300728	0.000918511	925	735	0.00111778	0.0310743
208	2 recent soluble fiber	coprobacillus_unclassified	a_wsdf_fo_dr	-0.00105973	0.000375217	925	243	0.00486257	0.0795174
209	2 recent soluble fiber	coprobacter_fastidiosus	a_wsdf_fo_dr	-5.11179e-05	0.000261764	925	243	0.845218	0.930577
210	2 recent soluble fiber	coprococcus_comes	a_wsdf_fo_dr	-0.00039293	0.000675172	925	751	0.56077	0.797412
211	2 recent soluble fiber	coprococcus_eutactus	a_wsdf_fo_dr	0.0035793	0.00101457	925	117	0.000443567	0.0185015
212	2 recent soluble fiber	coprococcus_sp_art55_1	a_wsdf_fo_dr	0.0017115	0.00146026	925	150	0.241569	0.545334
213	2 recent soluble fiber	desulfovibrio_desulfuricans	a_wsdf_fo_dr	-0.00109873	0.000245053	925	255	8.76625e-06	0.001368
214	2 recent soluble fiber	dorea_formicigenerans	a_wsdf_fo_dr	-0.000869529	0.000514831	925	840	0.0917664	0.363603
215	2 recent soluble fiber	eggerthella_unclassified	a_wsdf_fo_dr	6.24323e-05	0.000377633	925	512	0.868731	0.942909
216	2 recent soluble fiber	erysipelotrichaceae_bacterium_21_3	a_wsdf_fo_dr	-0.000177633	0.000109171	925	245	0.104267	0.383922
217	2 recent soluble fiber	erysipelotrichaceae_bacterium_6_1_45	a_wsdf_fo_dr	-0.000171496	0.000145708	925	307	0.239773	0.545334
218	2 recent soluble fiber	escherichia_coli	a_wsdf_fo_dr	-0.00340408	0.00151325	925	398	0.0247229	0.198504
219	2 recent soluble fiber	escherichia_unclassified	a_wsdf_fo_dr	-0.000805439	0.000380804	925	344	0.0350445	0.225846
220	2 recent soluble fiber	eubacterium_biforme	a_wsdf_fo_dr	-0.00139148	0.000697809	925	226	0.0464524	0.250753
221	2 recent soluble fiber	eubacterium_eligens	a_wsdf_fo_dr	0.00292648	0.00139919	925	822	0.0369254	0.225846
222	2 recent soluble fiber	eubacterium_ramulus	a_wsdf_fo_dr	-0.000661481	0.000546786	925	645	0.22675	0.54177
223	2 recent soluble fiber	eubacterium_siraeum	a_wsdf_fo_dr	0.00116196	0.00231186	925	633	0.615402	0.823438
224	2 recent soluble fiber	eubacterium_ventriosum	a_wsdf_fo_dr	-0.000491532	0.000540901	925	540	0.36379	0.665352
225	2 recent soluble fiber	faecalibacterium_prausnitzii	a_wsdf_fo_dr	0.00387278	0.00155269	925	915	0.0129214	0.142406
226	2 recent soluble fiber	flavonifractor_plautii	a_wsdf_fo_dr	-0.000419999	0.00023827	925	391	0.0783798	0.330269
227	2 recent soluble fiber	haemophilus_parainfluenzae	a_wsdf_fo_dr	0.000921393	0.00050857	925	333	0.0705564	0.318938
228	2 recent soluble fiber	holdemania_filiformis	a_wsdf_fo_dr	-0.000267652	0.000207701	925	516	0.198043	0.510108
229	2 recent soluble fiber	lachnospiraceae_bacterium_1_4_56faa	a_wsdf_fo_dr	-0.00107664	0.000268514	925	342	6.76381e-05	0.00626779
230	2 recent soluble fiber	lachnospiraceae_bacterium_2_1_58faa	a_wsdf_fo_dr	-0.000179343	0.000291185	925	259	0.538124	0.778293
231	2 recent soluble fiber	lachnospiraceae_bacterium_3_1_46faa	a_wsdf_fo_dr	-0.00084329	0.000588188	925	777	0.152067	0.459505
232	2 recent soluble fiber	lachnospiraceae_bacterium_7_1_58faa	a_wsdf_fo_dr	-0.000399574	0.000260142	925	856	0.124963	0.417527
233	2 recent soluble fiber	lachnospiraceae_bacterium_8_1_57faa	a_wsdf_fo_dr	0.000723159	0.000598823	925	326	0.227827	0.54177
234	2 recent soluble fiber	odoribacter_splanchnicus	a_wsdf_fo_dr	-0.00172674	0.000766352	925	464	0.0246274	0.198504
235	2 recent soluble fiber	oscillibacter_unclassified	a_wsdf_fo_dr	-0.00109621	0.000582929	925	876	0.0605469	0.290207
236	2 recent soluble fiber	parabacteroides_distasonis	a_wsdf_fo_dr	-0.000121847	0.000986381	925	613	0.901718	0.954062
237	2 recent soluble fiber	parabacteroides_goldsteinii	a_wsdf_fo_dr	-0.000911282	0.000402866	925	295	0.0239427	0.198504
238	2 recent soluble fiber	parabacteroides_johnsonii	a_wsdf_fo_dr	0.000749921	0.000554741	925	222	0.176767	0.476694
239	2 recent soluble fiber	paraprevotella_clara	a_wsdf_fo_dr	0.00109783	0.000450504	925	236	0.015004	0.160427
240	2 recent soluble fiber	paraprevotella_unclassified	a_wsdf_fo_dr	0.00147405	0.00064941	925	259	0.0234498	0.198504
241	2 recent soluble fiber	paraprevotella_xylaniphila	a_wsdf_fo_dr	0.000400058	0.000220003	925	200	0.0693344	0.315983
242	2 recent soluble fiber	prevotella_copri	a_wsdf_fo_dr	0.00962664	0.00245761	925	223	9.63606e-05	0.00765378
243	2 recent soluble fiber	roseburia_hominis	a_wsdf_fo_dr	0.00127325	0.00083318	925	822	0.127079	0.417527
244	2 recent soluble fiber	roseburia_intestinalis	a_wsdf_fo_dr	-0.0037348	0.00140648	925	724	0.00814092	0.110399
245	2 recent soluble fiber	roseburia_inulinivorans	a_wsdf_fo_dr	-0.00149243	0.000862759	925	773	0.0841682	0.344099
246	2 recent soluble fiber	roseburia_unclassified	a_wsdf_fo_dr	0.00150095	0.000593011	925	236	0.0116569	0.135868
247	2 recent soluble fiber	ruminococcaceae_bacterium_d16	a_wsdf_fo_dr	-0.000732349	0.000350723	925	406	0.0370742	0.225846
248	2 recent soluble fiber	ruminococcus_bromii	a_wsdf_fo_dr	-0.00243994	0.00197508	925	587	0.217114	0.527141
249	2 recent soluble fiber	ruminococcus_callidus	a_wsdf_fo_dr	-0.000616733	0.000732716	925	282	0.400255	0.694885
250	2 recent soluble fiber	ruminococcus_gnavus	a_wsdf_fo_dr	-0.00298221	0.000888869	925	437	0.000836102	0.0253191
251	2 recent soluble fiber	ruminococcus_lactaris	a_wsdf_fo_dr	0.00292365	0.000934138	925	506	0.00182116	0.0389448
252	2 recent soluble fiber	ruminococcus_sp_5_1_39bfaa	a_wsdf_fo_dr	-0.00189512	0.00157373	925	445	0.229093	0.542025
253	2 recent soluble fiber	ruminococcus_torques	a_wsdf_fo_dr	-0.00318297	0.000976566	925	913	0.0011851	0.031377
254	2 recent soluble fiber	streptococcus_vestibularis	a_wsdf_fo_dr	-0.000324354	0.000250445	925	137	0.19584	0.508817
255	2 recent soluble fiber	subdoligranulum_unclassified	a_wsdf_fo_dr	9.50877e-06	0.00162729	925	924	0.995339	0.995339
256	2 recent soluble fiber	sutterella_wadsworthensis	a_wsdf_fo_dr	0.000915317	0.000677421	925	199	0.176979	0.476694
257	2 recent soluble fiber	turicibacter_unclassified	a_wsdf_fo_dr	8.89118e-05	0.000195174	925	148	0.648895	0.850909
258	2 recent soluble fiber	veillonella_atypica	a_wsdf_fo_dr	0.000630883	0.000284566	925	199	0.0269749	0.202676
259	3 recent insoluble fiber	akkermansia_muciniphila	a_ifib_fs_dr	-0.00222828	0.000859995	925	644	0.00976529	0.129274
260	3 recent insoluble fiber	alistipes_indistinctus	a_ifib_fs_dr	-0.000152337	0.000204351	925	446	0.456213	0.750458
261	3 recent insoluble fiber	alistipes_onderdonkii	a_ifib_fs_dr	-0.000658069	0.00060408	925	762	0.276324	0.595488
262	3 recent insoluble fiber	alistipes_putredinis	a_ifib_fs_dr	-0.00132532	0.000676166	925	742	0.0503121	0.280634
263	3 recent insoluble fiber	alistipes_senegalensis	a_ifib_fs_dr	-0.000169136	0.000124051	925	420	0.173113	0.493595
264	3 recent insoluble fiber	anaerotruncus_colihominis	a_ifib_fs_dr	-0.000118351	7.43427e-05	925	228	0.111988	0.427848
265	3 recent insoluble fiber	bacteroides_cellulosilyticus	a_ifib_fs_dr	0.000697955	0.00062916	925	595	0.267572	0.589352
266	3 recent insoluble fiber	bacteroides_eggerthii	a_ifib_fs_dr	-0.00301493	0.000688725	925	258	1.33818e-05	0.0020519
267	3 recent insoluble fiber	bacteroides_faecis	a_ifib_fs_dr	-0.000435679	0.000240255	925	300	0.0700966	0.330826
268	3 recent insoluble fiber	bacteroides_finegoldii	a_ifib_fs_dr	-0.000294496	0.000286027	925	313	0.303466	0.62261
269	3 recent insoluble fiber	bacteroides_fragilis	a_ifib_fs_dr	-0.00021282	0.000395354	925	481	0.590538	0.819994
270	3 recent insoluble fiber	bacteroides_intestinalis	a_ifib_fs_dr	-0.000773251	0.000403144	925	268	0.0554158	0.290671
271	3 recent insoluble fiber	bacteroides_massiliensis	a_ifib_fs_dr	-3.97327e-05	0.000560968	925	336	0.943549	0.993697
272	3 recent insoluble fiber	bacteroides_nordii	a_ifib_fs_dr	-1.79897e-06	0.000109055	925	188	0.986843	0.993704
273	3 recent insoluble fiber	bacteroides_salyersiae	a_ifib_fs_dr	0.000541254	0.000271653	925	235	0.0466217	0.272859
274	3 recent insoluble fiber	bacteroides_stercoris	a_ifib_fs_dr	-0.00101279	0.000779335	925	520	0.194082	0.514507
275	3 recent insoluble fiber	bacteroides_uniformis	a_ifib_fs_dr	-0.00163836	0.000903658	925	890	0.0702113	0.330826
276	3 recent insoluble fiber	barnesiella_intestinihominis	a_ifib_fs_dr	0.00028558	0.000471955	925	492	0.545263	0.789495
277	3 recent insoluble fiber	bifidobacterium_adolescentis	a_ifib_fs_dr	0.0015099	0.000601336	925	319	0.0122592	0.136322
278	3 recent insoluble fiber	bifidobacterium_bifidum	a_ifib_fs_dr	-0.000508019	0.000276722	925	119	0.0667436	0.328275
279	3 recent insoluble fiber	bifidobacterium_pseudocatenulatum	a_ifib_fs_dr	0.000449928	0.000221366	925	129	0.0424631	0.262327
280	3 recent insoluble fiber	bilophila_unclassified	a_ifib_fs_dr	-0.00051914	0.000242507	925	673	0.0326811	0.230009
281	3 recent insoluble fiber	bilophila_wadsworthia	a_ifib_fs_dr	-0.000197411	8.84313e-05	925	391	0.0259358	0.208235
282	3 recent insoluble fiber	blautia_hydrogenotrophica	a_ifib_fs_dr	-0.000328411	0.000111939	925	263	0.00346933	0.0714425
283	3 recent insoluble fiber	burkholderiales_bacterium_1_1_47	a_ifib_fs_dr	1.12547e-05	0.000134561	925	410	0.933361	0.992174
284	3 recent insoluble fiber	butyrivibrio_crossotus	a_ifib_fs_dr	0.00103821	0.000574527	925	126	0.0711037	0.332216
285	3 recent insoluble fiber	clostridiales_bacterium_1_7_47faa	a_ifib_fs_dr	-0.000141278	6.44585e-05	925	259	0.0287905	0.220839
286	3 recent insoluble fiber	clostridium_asparagiforme	a_ifib_fs_dr	-0.000171368	8.78403e-05	925	411	0.0514833	0.280634
287	3 recent insoluble fiber	clostridium_bolteae	a_ifib_fs_dr	-0.000575532	0.000284189	925	459	0.0432843	0.262398
288	3 recent insoluble fiber	clostridium_hathewayi	a_ifib_fs_dr	-0.000256532	9.92738e-05	925	349	0.0100735	0.130253
289	3 recent insoluble fiber	clostridium_leptum	a_ifib_fs_dr	-0.000492412	0.000289818	925	692	0.0899367	0.369816
290	3 recent insoluble fiber	clostridium_nexile	a_ifib_fs_dr	-0.000521808	0.000201156	925	133	0.00967168	0.129274
291	3 recent insoluble fiber	clostridium_sp_l2_50	a_ifib_fs_dr	0.00169854	0.000540378	925	93	0.00174024	0.0499685
292	3 recent insoluble fiber	clostridium_symbiosum	a_ifib_fs_dr	-0.000139536	0.000117687	925	320	0.236166	0.568435
293	3 recent insoluble fiber	collinsella_aerofaciens	a_ifib_fs_dr	-0.00124532	0.000401671	925	735	0.00201762	0.0534189
294	3 recent insoluble fiber	coprobacillus_unclassified	a_ifib_fs_dr	-0.000321277	0.000164441	925	243	0.051088	0.280634
295	3 recent insoluble fiber	coprobacter_fastidiosus	a_ifib_fs_dr	3.2364e-05	0.000114044	925	243	0.776643	0.905022
296	3 recent insoluble fiber	coprococcus_comes	a_ifib_fs_dr	4.26871e-05	0.000295509	925	751	0.885182	0.969971
297	3 recent insoluble fiber	coprococcus_eutactus	a_ifib_fs_dr	0.00057601	0.000445211	925	117	0.196116	0.514507
298	3 recent insoluble fiber	coprococcus_sp_art55_1	a_ifib_fs_dr	0.00160554	0.000638869	925	150	0.0121801	0.136322
299	3 recent insoluble fiber	desulfovibrio_desulfuricans	a_ifib_fs_dr	-0.000290975	0.000107597	925	255	0.00703281	0.108618
300	3 recent insoluble fiber	dorea_formicigenerans	a_ifib_fs_dr	-0.000300529	0.000225942	925	840	0.183995	0.501476
301	3 recent insoluble fiber	eggerthella_unclassified	a_ifib_fs_dr	1.09289e-05	0.000164901	925	512	0.947175	0.993697
302	3 recent insoluble fiber	erysipelotrichaceae_bacterium_21_3	a_ifib_fs_dr	-0.000136012	4.75147e-05	925	245	0.00435699	0.0807495
303	3 recent insoluble fiber	erysipelotrichaceae_bacterium_6_1_45	a_ifib_fs_dr	-0.000135345	6.38232e-05	925	307	0.0344544	0.233617
304	3 recent insoluble fiber	escherichia_coli	a_ifib_fs_dr	-0.0020984	0.000655959	925	398	0.00142739	0.0440905
305	3 recent insoluble fiber	escherichia_unclassified	a_ifib_fs_dr	-0.000458102	0.000166626	925	344	0.00625038	0.102212
306	3 recent insoluble fiber	eubacterium_biforme	a_ifib_fs_dr	-0.000637044	0.00030357	925	226	0.0361414	0.235468
307	3 recent insoluble fiber	eubacterium_eligens	a_ifib_fs_dr	0.00261148	0.000606334	925	822	1.95083e-05	0.0020519
308	3 recent insoluble fiber	eubacterium_ramulus	a_ifib_fs_dr	-0.000400225	0.000238478	925	645	0.0937074	0.377546
309	3 recent insoluble fiber	eubacterium_siraeum	a_ifib_fs_dr	0.00129298	0.00101014	925	633	0.200965	0.522133
310	3 recent insoluble fiber	eubacterium_ventriosum	a_ifib_fs_dr	-0.000108512	0.000236614	925	540	0.64665	0.858085
311	3 recent insoluble fiber	faecalibacterium_prausnitzii	a_ifib_fs_dr	0.00262449	0.000674784	925	915	0.000113054	0.00897969
312	3 recent insoluble fiber	flavonifractor_plautii	a_ifib_fs_dr	-0.000225901	0.000104108	925	391	0.0303394	0.221956
313	3 recent insoluble fiber	haemophilus_parainfluenzae	a_ifib_fs_dr	0.000640807	0.000221741	925	333	0.00400034	0.0771048
314	3 recent insoluble fiber	holdemania_filiformis	a_ifib_fs_dr	-0.000173749	9.10405e-05	925	516	0.0568198	0.295251
315	3 recent insoluble fiber	lachnospiraceae_bacterium_1_4_56faa	a_ifib_fs_dr	-0.00054695	0.000116955	925	342	3.51727e-06	0.000977802
316	3 recent insoluble fiber	lachnospiraceae_bacterium_2_1_58faa	a_ifib_fs_dr	-0.000405209	0.000126215	925	259	0.00137479	0.0440905
317	3 recent insoluble fiber	lachnospiraceae_bacterium_3_1_46faa	a_ifib_fs_dr	4.00549e-06	0.00025712	925	777	0.987575	0.993704
318	3 recent insoluble fiber	lachnospiraceae_bacterium_7_1_58faa	a_ifib_fs_dr	-0.000220547	0.000113487	925	856	0.0523372	0.282519
319	3 recent insoluble fiber	lachnospiraceae_bacterium_8_1_57faa	a_ifib_fs_dr	0.000628648	0.000260468	925	326	0.0162086	0.170037
320	3 recent insoluble fiber	odoribacter_splanchnicus	a_ifib_fs_dr	-0.000616768	0.000336086	925	464	0.0669997	0.328275
321	3 recent insoluble fiber	oscillibacter_unclassified	a_ifib_fs_dr	-0.00077881	0.000253693	925	876	0.00224303	0.0547168
322	3 recent insoluble fiber	parabacteroides_distasonis	a_ifib_fs_dr	6.62931e-05	0.00043034	925	613	0.877609	0.969971
323	3 recent insoluble fiber	parabacteroides_goldsteinii	a_ifib_fs_dr	-0.000357727	0.000175506	925	295	0.0418201	0.262327
324	3 recent insoluble fiber	parabacteroides_johnsonii	a_ifib_fs_dr	0.000138812	0.000241385	925	222	0.56539	0.803981
325	3 recent insoluble fiber	paraprevotella_clara	a_ifib_fs_dr	0.000184375	0.000195821	925	236	0.346672	0.651181
326	3 recent insoluble fiber	paraprevotella_unclassified	a_ifib_fs_dr	0.000186978	0.000282302	925	259	0.507924	0.767407
327	3 recent insoluble fiber	paraprevotella_xylaniphila	a_ifib_fs_dr	1.28242e-05	9.58264e-05	925	200	0.893569	0.969971
328	3 recent insoluble fiber	prevotella_copri	a_ifib_fs_dr	0.00290586	0.00107256	925	223	0.00686944	0.108618
329	3 recent insoluble fiber	roseburia_hominis	a_ifib_fs_dr	0.00121098	0.000362366	925	822	0.000892489	0.0390079
330	3 recent insoluble fiber	roseburia_intestinalis	a_ifib_fs_dr	-0.000944287	0.000620785	925	724	0.128764	0.432052
331	3 recent insoluble fiber	roseburia_inulinivorans	a_ifib_fs_dr	-0.00087394	0.000378226	925	773	0.021177	0.198568
332	3 recent insoluble fiber	roseburia_unclassified	a_ifib_fs_dr	0.000843939	0.000259776	925	236	0.00123103	0.0427784
333	3 recent insoluble fiber	ruminococcaceae_bacterium_d16	a_ifib_fs_dr	-0.000231612	0.000152731	925	406	0.129757	0.432052
334	3 recent insoluble fiber	ruminococcus_bromii	a_ifib_fs_dr	-0.00143075	0.000865198	925	587	0.098633	0.391714
335	3 recent insoluble fiber	ruminococcus_callidus	a_ifib_fs_dr	0.000305189	0.000321184	925	282	0.342347	0.651181
336	3 recent insoluble fiber	ruminococcus_gnavus	a_ifib_fs_dr	-0.00138886	0.00038745	925	437	0.000360661	0.0241401
337	3 recent insoluble fiber	ruminococcus_lactaris	a_ifib_fs_dr	0.000233125	0.000411781	925	506	0.571473	0.806445
338	3 recent insoluble fiber	ruminococcus_sp_5_1_39bfaa	a_ifib_fs_dr	-0.00120783	0.000690908	925	445	0.0810562	0.369404
339	3 recent insoluble fiber	ruminococcus_torques	a_ifib_fs_dr	-0.00182444	0.000425386	925	913	2.11576e-05	0.0020519
340	3 recent insoluble fiber	streptococcus_vestibularis	a_ifib_fs_dr	-0.000217044	0.000109459	925	137	0.0478803	0.274448
341	3 recent insoluble fiber	subdoligranulum_unclassified	a_ifib_fs_dr	7.98767e-06	0.00071069	925	924	0.991035	0.993704
342	3 recent insoluble fiber	sutterella_wadsworthensis	a_ifib_fs_dr	9.95359e-05	0.000294879	925	199	0.735782	0.887271
343	3 recent insoluble fiber	turicibacter_unclassified	a_ifib_fs_dr	-4.32887e-05	8.57141e-05	925	148	0.613735	0.827805
344	3 recent insoluble fiber	veillonella_atypica	a_ifib_fs_dr	0.000177208	0.000124851	925	199	0.156273	0.46714
345	5 long-term total fiber	akkermansia_muciniphila	aofib10v	-0.000944821	0.00108589	925	644	0.38494	0.701905
346	5 long-term total fiber	alistipes_indistinctus	aofib10v	7.3497e-05	0.00027039	925	446	0.785947	0.923368
347	5 long-term total fiber	alistipes_onderdonkii	aofib10v	-0.000127017	0.000807668	925	762	0.875141	0.938975
348	5 long-term total fiber	alistipes_putredinis	aofib10v	-0.00104998	0.000962798	925	742	0.276333	0.625526
349	5 long-term total fiber	alistipes_senegalensis	aofib10v	-0.000115548	0.00017244	925	420	0.50332	0.807267
350	5 long-term total fiber	anaerotruncus_colihominis	aofib10v	-0.000122048	8.48264e-05	925	228	0.15126	0.549678
351	5 long-term total fiber	bacteroides_cellulosilyticus	aofib10v	0.0042969	0.00101654	925	595	3.13257e-05	0.00435428
352	5 long-term total fiber	bacteroides_eggerthii	aofib10v	-0.00198884	0.0011227	925	258	0.0774778	0.42233
353	5 long-term total fiber	bacteroides_faecis	aofib10v	-0.000818211	0.000412125	925	300	0.048	0.342671
354	5 long-term total fiber	bacteroides_finegoldii	aofib10v	-0.000881301	0.000453645	925	313	0.0529784	0.359219
355	5 long-term total fiber	bacteroides_fragilis	aofib10v	-0.000786578	0.000499013	925	481	0.115987	0.499914
356	5 long-term total fiber	bacteroides_intestinalis	aofib10v	-0.000246046	0.000640365	925	268	0.701079	0.88526
357	5 long-term total fiber	bacteroides_massiliensis	aofib10v	-0.000674987	0.000927978	925	336	0.467558	0.77833
358	5 long-term total fiber	bacteroides_nordii	aofib10v	-0.000196478	0.000143916	925	188	0.173164	0.58351
359	5 long-term total fiber	bacteroides_salyersiae	aofib10v	0.000218757	0.000499015	925	235	0.661425	0.873268
360	5 long-term total fiber	bacteroides_stercoris	aofib10v	-0.000425262	0.00123777	925	520	0.731405	0.89573
361	5 long-term total fiber	bacteroides_uniformis	aofib10v	-0.00100962	0.0012054	925	890	0.402917	0.709155
362	5 long-term total fiber	barnesiella_intestinihominis	aofib10v	0.000863525	0.000784111	925	492	0.27165	0.621553
363	5 long-term total fiber	bifidobacterium_adolescentis	aofib10v	0.000723933	0.000778203	925	319	0.352979	0.694074
364	5 long-term total fiber	bifidobacterium_bifidum	aofib10v	-0.000669562	0.000383101	925	119	0.0815415	0.431782
365	5 long-term total fiber	bifidobacterium_pseudocatenulatum	aofib10v	0.000259002	0.000284675	925	129	0.363631	0.698326
366	5 long-term total fiber	bilophila_unclassified	aofib10v	-0.000487269	0.000294068	925	673	0.0985542	0.473
367	5 long-term total fiber	bilophila_wadsworthia	aofib10v	-0.000180579	0.000107753	925	391	0.0948164	0.466334
368	5 long-term total fiber	blautia_hydrogenotrophica	aofib10v	-0.000360391	0.000134946	925	263	0.00798575	0.158574
369	5 long-term total fiber	burkholderiales_bacterium_1_1_47	aofib10v	-3.72763e-05	0.000215348	925	410	0.86269	0.938975
370	5 long-term total fiber	butyrivibrio_crossotus	aofib10v	0.00140508	0.000821781	925	126	0.0883277	0.447
371	5 long-term total fiber	clostridiales_bacterium_1_7_47faa	aofib10v	-0.000163612	7.50268e-05	925	259	0.0299775	0.303863
372	5 long-term total fiber	clostridium_asparagiforme	aofib10v	-0.000224411	0.000107738	925	411	0.0380812	0.342671
373	5 long-term total fiber	clostridium_bolteae	aofib10v	-0.00090778	0.000336175	925	459	0.00730368	0.150402
374	5 long-term total fiber	clostridium_hathewayi	aofib10v	-0.000222008	0.000108502	925	349	0.0416422	0.342671
375	5 long-term total fiber	clostridium_leptum	aofib10v	-0.00103883	0.000311476	925	692	0.000952409	0.0407338
376	5 long-term total fiber	clostridium_nexile	aofib10v	-0.000752233	0.000260907	925	133	0.00421491	0.123196
377	5 long-term total fiber	clostridium_sp_l2_50	aofib10v	0.00112151	0.00068943	925	93	0.104847	0.477825
378	5 long-term total fiber	clostridium_symbiosum	aofib10v	-0.000266963	0.000146108	925	320	0.0686218	0.393337
379	5 long-term total fiber	collinsella_aerofaciens	aofib10v	-0.00189705	0.000481395	925	735	0.000100579	0.00798885
380	5 long-term total fiber	coprobacillus_unclassified	aofib10v	-0.000459639	0.000221231	925	243	0.0385756	0.342671
381	5 long-term total fiber	coprobacter_fastidiosus	aofib10v	-0.000197468	0.000167379	925	243	0.23901	0.621553
382	5 long-term total fiber	coprococcus_comes	aofib10v	-0.000884327	0.000378541	925	751	0.0201358	0.254444
383	5 long-term total fiber	coprococcus_eutactus	aofib10v	0.00133919	0.000589916	925	117	0.0238998	0.265765
384	5 long-term total fiber	coprococcus_sp_art55_1	aofib10v	0.000688611	0.000823357	925	150	0.403626	0.709155
385	5 long-term total fiber	desulfovibrio_desulfuricans	aofib10v	-6.56879e-05	0.000131751	925	255	0.618439	0.851558
386	5 long-term total fiber	dorea_formicigenerans	aofib10v	-0.000274273	0.000264737	925	840	0.301025	0.651244
387	5 long-term total fiber	eggerthella_unclassified	aofib10v	0.000445854	0.000221871	925	512	0.0453634	0.342671
388	5 long-term total fiber	erysipelotrichaceae_bacterium_21_3	aofib10v	-0.000158757	5.5978e-05	925	245	0.00488127	0.123363
389	5 long-term total fiber	erysipelotrichaceae_bacterium_6_1_45	aofib10v	-8.34682e-05	7.10874e-05	925	307	0.241209	0.621553
390	5 long-term total fiber	escherichia_coli	aofib10v	-0.0015603	0.00101002	925	398	0.123439	0.518198
391	5 long-term total fiber	escherichia_unclassified	aofib10v	-0.000182052	0.000179423	925	344	0.311192	0.656821
392	5 long-term total fiber	eubacterium_biforme	aofib10v	0.000112552	0.000455946	925	226	0.80519	0.924297
393	5 long-term total fiber	eubacterium_eligens	aofib10v	0.00220336	0.000702522	925	822	0.00187612	0.065195
394	5 long-term total fiber	eubacterium_ramulus	aofib10v	-0.000958048	0.000307611	925	645	0.00201953	0.0660504
395	5 long-term total fiber	eubacterium_siraeum	aofib10v	0.00232998	0.00128623	925	633	0.0710624	0.399098
396	5 long-term total fiber	eubacterium_ventriosum	aofib10v	-0.000629886	0.000309545	925	540	0.0427344	0.342671
397	5 long-term total fiber	faecalibacterium_prausnitzii	aofib10v	0.00259196	0.000762291	925	915	0.000762075	0.0385194
398	5 long-term total fiber	flavonifractor_plautii	aofib10v	-0.000245181	0.000133357	925	391	0.0669282	0.388402
399	5 long-term total fiber	haemophilus_parainfluenzae	aofib10v	0.00121486	0.00025058	925	333	1.97138e-06	0.000548045
400	5 long-term total fiber	holdemania_filiformis	aofib10v	-0.000121511	0.000107416	925	516	0.258842	0.621553
401	5 long-term total fiber	lachnospiraceae_bacterium_1_4_56faa	aofib10v	-0.000631129	0.000145375	925	342	1.91783e-05	0.00355438
402	5 long-term total fiber	lachnospiraceae_bacterium_2_1_58faa	aofib10v	-0.000497698	0.000179325	925	259	0.00585375	0.135534
403	5 long-term total fiber	lachnospiraceae_bacterium_3_1_46faa	aofib10v	0.000119442	0.000341003	925	777	0.726382	0.893515
404	5 long-term total fiber	lachnospiraceae_bacterium_7_1_58faa	aofib10v	-0.000357816	0.000148967	925	856	0.0169005	0.240072
405	5 long-term total fiber	lachnospiraceae_bacterium_8_1_57faa	aofib10v	0.00050661	0.000286849	925	326	0.0784142	0.423284
406	5 long-term total fiber	odoribacter_splanchnicus	aofib10v	-0.000898761	0.000391938	925	464	0.0225262	0.265765
407	5 long-term total fiber	oscillibacter_unclassified	aofib10v	-0.00100393	0.000295232	925	876	0.000761575	0.0385194
408	5 long-term total fiber	parabacteroides_distasonis	aofib10v	-0.000153591	0.00060168	925	613	0.798687	0.924297
409	5 long-term total fiber	parabacteroides_goldsteinii	aofib10v	-3.20146e-05	0.000264943	925	295	0.903902	0.9522
410	5 long-term total fiber	parabacteroides_johnsonii	aofib10v	-0.000162873	0.000383208	925	222	0.671119	0.873268
411	5 long-term total fiber	paraprevotella_clara	aofib10v	0.000866083	0.000345342	925	236	0.0126708	0.200284
412	5 long-term total fiber	paraprevotella_unclassified	aofib10v	0.000983807	0.000492362	925	259	0.0465982	0.342671
413	5 long-term total fiber	paraprevotella_xylaniphila	aofib10v	0.000176872	0.000147196	925	200	0.230446	0.621553
414	5 long-term total fiber	prevotella_copri	aofib10v	-8.69438e-05	0.00170257	925	223	0.959306	0.986201
415	5 long-term total fiber	roseburia_hominis	aofib10v	0.000582669	0.000415247	925	822	0.161598	0.565689
416	5 long-term total fiber	roseburia_intestinalis	aofib10v	-0.00063186	0.000730726	925	724	0.387892	0.701905
417	5 long-term total fiber	roseburia_inulinivorans	aofib10v	-0.000844757	0.000453523	925	773	0.0634675	0.383564
418	5 long-term total fiber	roseburia_unclassified	aofib10v	0.00080582	0.00029187	925	236	0.00609415	0.135534
419	5 long-term total fiber	ruminococcaceae_bacterium_d16	aofib10v	-0.000584276	0.00022785	925	406	0.0108156	0.200284
420	5 long-term total fiber	ruminococcus_bromii	aofib10v	-0.000948271	0.00110135	925	587	0.389916	0.701905
421	5 long-term total fiber	ruminococcus_callidus	aofib10v	0.000223383	0.000399462	925	282	0.576432	0.835756
422	5 long-term total fiber	ruminococcus_gnavus	aofib10v	-0.00185805	0.000494877	925	437	0.000208465	0.0144883
423	5 long-term total fiber	ruminococcus_lactaris	aofib10v	0.00145315	0.000522438	925	506	0.00574535	0.135534
424	5 long-term total fiber	ruminococcus_sp_5_1_39bfaa	aofib10v	-0.00255327	0.000759958	925	445	0.000878562	0.0407067
425	5 long-term total fiber	ruminococcus_torques	aofib10v	-0.00151096	0.00050042	925	913	0.00275009	0.0849472
426	5 long-term total fiber	streptococcus_vestibularis	aofib10v	7.52796e-05	0.000126072	925	137	0.550892	0.833367
427	5 long-term total fiber	subdoligranulum_unclassified	aofib10v	0.00102198	0.000951562	925	924	0.28368	0.630904
428	5 long-term total fiber	sutterella_wadsworthensis	aofib10v	0.00109839	0.000452732	925	199	0.0158443	0.231827
429	5 long-term total fiber	turicibacter_unclassified	aofib10v	5.4066e-05	9.95877e-05	925	148	0.587631	0.835756
430	5 long-term total fiber	veillonella_atypica	aofib10v	0.000258512	0.000151263	925	199	0.0884353	0.447
431	6 long-term cereal fiber	akkermansia_muciniphila	ceraf10v	0.000944612	0.00229222	925	644	0.680571	0.892447
432	6 long-term cereal fiber	alistipes_indistinctus	ceraf10v	-0.00120507	0.000566953	925	446	0.0343721	0.336312
433	6 long-term cereal fiber	alistipes_onderdonkii	ceraf10v	-0.000368235	0.00170632	925	762	0.829286	0.946782
434	6 long-term cereal fiber	alistipes_putredinis	ceraf10v	-0.00570605	0.00201454	925	742	0.00493439	0.161384
435	6 long-term cereal fiber	alistipes_senegalensis	ceraf10v	-0.000242291	0.00036468	925	420	0.506957	0.824176
436	6 long-term cereal fiber	anaerotruncus_colihominis	ceraf10v	-4.84508e-05	0.000178476	925	228	0.786228	0.938273
437	6 long-term cereal fiber	bacteroides_cellulosilyticus	ceraf10v	0.00671994	0.00218323	925	595	0.00227604	0.0973443
438	6 long-term cereal fiber	bacteroides_eggerthii	ceraf10v	-0.00131949	0.00239068	925	258	0.581406	0.855106
439	6 long-term cereal fiber	bacteroides_faecis	ceraf10v	-0.000950287	0.000877898	925	300	0.279913	0.67666
440	6 long-term cereal fiber	bacteroides_finegoldii	ceraf10v	-0.00247966	0.000956708	925	313	0.0100154	0.234218
441	6 long-term cereal fiber	bacteroides_fragilis	ceraf10v	-0.00163925	0.00105244	925	481	0.120388	0.570705
442	6 long-term cereal fiber	bacteroides_intestinalis	ceraf10v	-0.000907622	0.00135622	925	268	0.503867	0.821555
443	6 long-term cereal fiber	bacteroides_massiliensis	ceraf10v	0.00136703	0.00196701	925	336	0.487608	0.806875
444	6 long-term cereal fiber	bacteroides_nordii	ceraf10v	-0.000799334	0.000301418	925	188	0.00842241	0.222993
445	6 long-term cereal fiber	bacteroides_salyersiae	ceraf10v	-0.00102742	0.00105746	925	235	0.332034	0.710699
446	6 long-term cereal fiber	bacteroides_stercoris	ceraf10v	-0.00053553	0.00262321	925	520	0.838373	0.951194
447	6 long-term cereal fiber	bacteroides_uniformis	ceraf10v	0.00207073	0.00254603	925	890	0.416685	0.757114
448	6 long-term cereal fiber	barnesiella_intestinihominis	ceraf10v	0.00261977	0.00165895	925	492	0.115353	0.5626
449	6 long-term cereal fiber	bifidobacterium_adolescentis	ceraf10v	0.00334166	0.00163337	925	319	0.0416621	0.339274
450	6 long-term cereal fiber	bifidobacterium_bifidum	ceraf10v	-0.000826546	0.000812594	925	119	0.309919	0.710699
451	6 long-term cereal fiber	bifidobacterium_pseudocatenulatum	ceraf10v	-0.000444688	0.000600636	925	129	0.459662	0.793703
452	6 long-term cereal fiber	bilophila_unclassified	ceraf10v	-0.00157898	0.000614781	925	673	0.0107154	0.234218
453	6 long-term cereal fiber	bilophila_wadsworthia	ceraf10v	-0.000345344	0.00022697	925	391	0.129226	0.570705
454	6 long-term cereal fiber	blautia_hydrogenotrophica	ceraf10v	-0.000215192	0.000287273	925	263	0.454417	0.78955
455	6 long-term cereal fiber	burkholderiales_bacterium_1_1_47	ceraf10v	-3.33642e-06	0.000456396	925	410	0.994172	0.998674
456	6 long-term cereal fiber	butyrivibrio_crossotus	ceraf10v	0.000273276	0.00174667	925	126	0.875781	0.951348
457	6 long-term cereal fiber	clostridiales_bacterium_1_7_47faa	ceraf10v	-0.000106407	0.000158694	925	259	0.503062	0.821555
458	6 long-term cereal fiber	clostridium_asparagiforme	ceraf10v	-0.00027173	0.000228117	925	411	0.234528	0.657965
459	6 long-term cereal fiber	clostridium_bolteae	ceraf10v	-0.000171996	0.000715173	925	459	0.81011	0.940925
460	6 long-term cereal fiber	clostridium_hathewayi	ceraf10v	-7.9082e-05	0.000228201	925	349	0.729198	0.909122
461	6 long-term cereal fiber	clostridium_leptum	ceraf10v	-0.00152237	0.000656378	925	692	0.0210427	0.299249
462	6 long-term cereal fiber	clostridium_nexile	ceraf10v	-0.00108595	0.00055482	925	133	0.0512424	0.379877
463	6 long-term cereal fiber	clostridium_sp_l2_50	ceraf10v	0.001602	0.0014582	925	93	0.272843	0.676089
464	6 long-term cereal fiber	clostridium_symbiosum	ceraf10v	0.000137835	0.000309549	925	320	0.656435	0.884573
465	6 long-term cereal fiber	collinsella_aerofaciens	ceraf10v	-0.00364825	0.00101792	925	735	0.000395299	0.0439573
466	6 long-term cereal fiber	coprobacillus_unclassified	ceraf10v	-0.000726139	0.000468916	925	243	0.122548	0.570705
467	6 long-term cereal fiber	coprobacter_fastidiosus	ceraf10v	-0.000189305	0.000354947	925	243	0.594198	0.855892
468	6 long-term cereal fiber	coprococcus_comes	ceraf10v	-0.00212605	0.000796956	925	751	0.00805942	0.222993
469	6 long-term cereal fiber	coprococcus_eutactus	ceraf10v	0.000214513	0.00125547	925	117	0.864449	0.951348
470	6 long-term cereal fiber	coprococcus_sp_art55_1	ceraf10v	-0.00143169	0.00173771	925	150	0.410674	0.756075
471	6 long-term cereal fiber	desulfovibrio_desulfuricans	ceraf10v	-0.000436605	0.00027619	925	255	0.115003	0.5626
472	6 long-term cereal fiber	dorea_formicigenerans	ceraf10v	-0.00113217	0.000553398	925	840	0.0416786	0.339274
473	6 long-term cereal fiber	eggerthella_unclassified	ceraf10v	0.00168535	0.000461977	925	512	0.000311783	0.0433379
474	6 long-term cereal fiber	erysipelotrichaceae_bacterium_21_3	ceraf10v	-0.000122381	0.000118956	925	245	0.30445	0.710699
475	6 long-term cereal fiber	erysipelotrichaceae_bacterium_6_1_45	ceraf10v	-7.35789e-05	0.000148739	925	307	0.621186	0.870564
476	6 long-term cereal fiber	escherichia_coli	ceraf10v	-0.00318528	0.00214009	925	398	0.13771	0.578736
477	6 long-term cereal fiber	escherichia_unclassified	ceraf10v	-0.000339039	0.000373224	925	344	0.364548	0.735079
478	6 long-term cereal fiber	eubacterium_biforme	ceraf10v	-0.00115031	0.000963241	925	226	0.233351	0.657965
479	6 long-term cereal fiber	eubacterium_eligens	ceraf10v	0.00142715	0.00149648	925	822	0.341032	0.710699
480	6 long-term cereal fiber	eubacterium_ramulus	ceraf10v	-0.00207106	0.00064912	925	645	0.00157351	0.0822379
481	6 long-term cereal fiber	eubacterium_siraeum	ceraf10v	0.00179125	0.00272426	925	633	0.511365	0.825925
482	6 long-term cereal fiber	eubacterium_ventriosum	ceraf10v	-0.000876611	0.000656161	925	540	0.18259	0.620428
483	6 long-term cereal fiber	faecalibacterium_prausnitzii	ceraf10v	0.00268206	0.00162093	925	915	0.0990659	0.529122
484	6 long-term cereal fiber	flavonifractor_plautii	ceraf10v	-7.37481e-05	0.000282907	925	391	0.794515	0.940925
485	6 long-term cereal fiber	haemophilus_parainfluenzae	ceraf10v	0.00170804	0.000537077	925	333	0.00162701	0.0822379
486	6 long-term cereal fiber	holdemania_filiformis	ceraf10v	-0.000291518	0.000225569	925	516	0.197237	0.625058
487	6 long-term cereal fiber	lachnospiraceae_bacterium_1_4_56faa	ceraf10v	-0.000833501	0.00031228	925	342	0.00801777	0.222993
488	6 long-term cereal fiber	lachnospiraceae_bacterium_2_1_58faa	ceraf10v	-0.000866754	0.000380897	925	259	0.02358	0.304895
489	6 long-term cereal fiber	lachnospiraceae_bacterium_3_1_46faa	ceraf10v	0.000633409	0.000719555	925	777	0.379427	0.745065
490	6 long-term cereal fiber	lachnospiraceae_bacterium_7_1_58faa	ceraf10v	-0.00091639	0.000313239	925	856	0.00370174	0.147012
491	6 long-term cereal fiber	lachnospiraceae_bacterium_8_1_57faa	ceraf10v	0.000919581	0.000598376	925	326	0.125496	0.570705
492	6 long-term cereal fiber	odoribacter_splanchnicus	ceraf10v	-0.00230326	0.000819315	925	464	0.00527281	0.162871
493	6 long-term cereal fiber	oscillibacter_unclassified	ceraf10v	-0.00148075	0.000626166	925	876	0.0186884	0.280831
494	6 long-term cereal fiber	parabacteroides_distasonis	ceraf10v	-0.000205606	0.00127264	925	613	0.871763	0.951348
495	6 long-term cereal fiber	parabacteroides_goldsteinii	ceraf10v	-0.000440362	0.000560459	925	295	0.432662	0.773505
496	6 long-term cereal fiber	parabacteroides_johnsonii	ceraf10v	-0.000466514	0.00081175	925	222	0.565924	0.853209
497	6 long-term cereal fiber	paraprevotella_clara	ceraf10v	0.000670588	0.000739118	925	236	0.364991	0.735079
498	6 long-term cereal fiber	paraprevotella_unclassified	ceraf10v	0.000657238	0.00105052	925	259	0.532036	0.836301
499	6 long-term cereal fiber	paraprevotella_xylaniphila	ceraf10v	-0.000113679	0.0003125	925	200	0.716284	0.907184
500	6 long-term cereal fiber	prevotella_copri	ceraf10v	-0.00367467	0.00360157	925	223	0.308407	0.710699
501	6 long-term cereal fiber	roseburia_hominis	ceraf10v	-0.000520334	0.000872971	925	822	0.551615	0.853188
502	6 long-term cereal fiber	roseburia_intestinalis	ceraf10v	-0.00172325	0.00153437	925	724	0.262329	0.672143
503	6 long-term cereal fiber	roseburia_inulinivorans	ceraf10v	-0.00317041	0.000941902	925	773	0.000864002	0.0686265
504	6 long-term cereal fiber	roseburia_unclassified	ceraf10v	0.0019032	0.000609424	925	236	0.001961	0.0908598
505	6 long-term cereal fiber	ruminococcaceae_bacterium_d16	ceraf10v	-0.000795391	0.000485546	925	406	0.102438	0.532297
506	6 long-term cereal fiber	ruminococcus_bromii	ceraf10v	0.00129025	0.00232414	925	587	0.579213	0.855106
507	6 long-term cereal fiber	ruminococcus_callidus	ceraf10v	-0.00145418	0.000838554	925	282	0.0839418	0.49128
508	6 long-term cereal fiber	ruminococcus_gnavus	ceraf10v	-0.00238355	0.00105947	925	437	0.0252101	0.311485
509	6 long-term cereal fiber	ruminococcus_lactaris	ceraf10v	0.000335871	0.00111556	925	506	0.763564	0.922902
510	6 long-term cereal fiber	ruminococcus_sp_5_1_39bfaa	ceraf10v	-0.00355709	0.00160418	925	445	0.0273736	0.31811
511	6 long-term cereal fiber	ruminococcus_torques	ceraf10v	-0.00105488	0.00106563	925	913	0.323046	0.710699
512	6 long-term cereal fiber	streptococcus_vestibularis	ceraf10v	0.00012522	0.000264597	925	137	0.636404	0.873578
513	6 long-term cereal fiber	subdoligranulum_unclassified	ceraf10v	0.00235435	0.00200952	925	924	0.242307	0.658298
514	6 long-term cereal fiber	sutterella_wadsworthensis	ceraf10v	0.00129179	0.000965404	925	199	0.181889	0.620428
515	6 long-term cereal fiber	turicibacter_unclassified	ceraf10v	-4.32883e-05	0.000209223	925	148	0.836245	0.950823
516	6 long-term cereal fiber	veillonella_atypica	ceraf10v	0.000591772	0.000318165	925	199	0.0638615	0.427795
517	7 long-term fruit fiber	akkermansia_muciniphila	frtaf10v	-0.00403586	0.00238578	925	644	0.0917192	0.495105
518	7 long-term fruit fiber	alistipes_indistinctus	frtaf10v	0.000954548	0.000592882	925	446	0.108414	0.520851
519	7 long-term fruit fiber	alistipes_onderdonkii	frtaf10v	-0.00103382	0.00177704	925	762	0.561146	0.817091
520	7 long-term fruit fiber	alistipes_putredinis	frtaf10v	0.000542608	0.00212086	925	742	0.798243	0.904774
521	7 long-term fruit fiber	alistipes_senegalensis	frtaf10v	0.000165941	0.000379501	925	420	0.662229	0.862294
522	7 long-term fruit fiber	anaerotruncus_colihominis	frtaf10v	-0.000483411	0.000186384	925	228	0.00994872	0.167621
523	7 long-term fruit fiber	bacteroides_cellulosilyticus	frtaf10v	0.00654997	0.00226604	925	595	0.00411951	0.104111
524	7 long-term fruit fiber	bacteroides_eggerthii	frtaf10v	-0.00317815	0.00247134	925	258	0.199406	0.622864
525	7 long-term fruit fiber	bacteroides_faecis	frtaf10v	-0.00121166	0.000907755	925	300	0.18293	0.604623
526	7 long-term fruit fiber	bacteroides_finegoldii	frtaf10v	-0.00188837	0.000996643	925	313	0.059071	0.363711
527	7 long-term fruit fiber	bacteroides_fragilis	frtaf10v	-0.00118511	0.00110259	925	481	0.283264	0.649211
528	7 long-term fruit fiber	bacteroides_intestinalis	frtaf10v	-0.000293462	0.00140671	925	268	0.834887	0.922858
529	7 long-term fruit fiber	bacteroides_massiliensis	frtaf10v	-0.00269502	0.00203339	925	336	0.186033	0.60488
530	7 long-term fruit fiber	bacteroides_nordii	frtaf10v	-0.000346414	0.000317256	925	188	0.275699	0.649211
531	7 long-term fruit fiber	bacteroides_salyersiae	frtaf10v	-0.000109026	0.00109532	925	235	0.920776	0.957792
532	7 long-term fruit fiber	bacteroides_stercoris	frtaf10v	-0.00311121	0.00271305	925	520	0.252369	0.643656
533	7 long-term fruit fiber	bacteroides_uniformis	frtaf10v	-0.00197405	0.00265474	925	890	0.457682	0.76648
534	7 long-term fruit fiber	barnesiella_intestinihominis	frtaf10v	0.000984453	0.00172399	925	492	0.568398	0.817091
535	7 long-term fruit fiber	bifidobacterium_adolescentis	frtaf10v	0.00138327	0.00171527	925	319	0.42061	0.7331
536	7 long-term fruit fiber	bifidobacterium_bifidum	frtaf10v	-0.00122435	0.000844165	925	119	0.147994	0.555183
537	7 long-term fruit fiber	bifidobacterium_pseudocatenulatum	frtaf10v	0.00191635	0.00061888	925	129	0.0021341	0.0657878
538	7 long-term fruit fiber	bilophila_unclassified	frtaf10v	-0.000210536	0.000652206	925	673	0.747058	0.90076
539	7 long-term fruit fiber	bilophila_wadsworthia	frtaf10v	-0.000240885	0.000238506	925	391	0.313305	0.662551
540	7 long-term fruit fiber	blautia_hydrogenotrophica	frtaf10v	-0.000866249	0.000297265	925	263	0.00382933	0.101386
541	7 long-term fruit fiber	burkholderiales_bacterium_1_1_47	frtaf10v	-0.000509049	0.000472063	925	410	0.281728	0.649211
542	7 long-term fruit fiber	butyrivibrio_crossotus	frtaf10v	0.00551094	0.00178858	925	126	0.00224814	0.0657878
543	7 long-term fruit fiber	clostridiales_bacterium_1_7_47faa	frtaf10v	-0.000395342	0.000165622	925	259	0.0175814	0.222499
544	7 long-term fruit fiber	clostridium_asparagiforme	frtaf10v	-0.000512768	0.0002375	925	411	0.0316003	0.279643
545	7 long-term fruit fiber	clostridium_bolteae	frtaf10v	-0.00291641	0.000732936	925	459	8.54293e-05	0.00949974
546	7 long-term fruit fiber	clostridium_hathewayi	frtaf10v	-0.000539531	0.00024062	925	349	0.0256628	0.256317
547	7 long-term fruit fiber	clostridium_leptum	frtaf10v	-0.00154002	0.000699342	925	692	0.0283361	0.271636
548	7 long-term fruit fiber	clostridium_nexile	frtaf10v	-0.00154002	0.000575735	925	133	0.00786726	0.145807
549	7 long-term fruit fiber	clostridium_sp_l2_50	frtaf10v	0.000873744	0.00152538	925	93	0.567195	0.817091
550	7 long-term fruit fiber	clostridium_symbiosum	frtaf10v	-0.000769129	0.000320908	925	320	0.0171108	0.222499
551	7 long-term fruit fiber	collinsella_aerofaciens	frtaf10v	-0.00357482	0.00107083	925	735	0.000942886	0.0471946
552	7 long-term fruit fiber	coprobacillus_unclassified	frtaf10v	-0.00106052	0.000486524	925	243	0.0300212	0.279643
553	7 long-term fruit fiber	coprobacter_fastidiosus	frtaf10v	-0.00057183	0.0003673	925	243	0.120528	0.523153
554	7 long-term fruit fiber	coprococcus_comes	frtaf10v	-0.000921009	0.000839816	925	751	0.273634	0.649211
555	7 long-term fruit fiber	coprococcus_eutactus	frtaf10v	0.00308813	0.00129778	925	117	0.0179387	0.222499
556	7 long-term fruit fiber	coprococcus_sp_art55_1	frtaf10v	0.00198514	0.00181276	925	150	0.274333	0.649211
557	7 long-term fruit fiber	desulfovibrio_desulfuricans	frtaf10v	-0.00025571	0.000290711	925	255	0.379751	0.702639
558	7 long-term fruit fiber	dorea_formicigenerans	frtaf10v	-0.000681611	0.000585084	925	840	0.244919	0.637435
559	7 long-term fruit fiber	eggerthella_unclassified	frtaf10v	0.000626912	0.000490302	925	512	0.201983	0.624016
560	7 long-term fruit fiber	erysipelotrichaceae_bacterium_21_3	frtaf10v	-0.000387483	0.000123406	925	245	0.00185423	0.0644346
561	7 long-term fruit fiber	erysipelotrichaceae_bacterium_6_1_45	frtaf10v	-9.57609e-05	0.000158169	925	307	0.545302	0.808501
562	7 long-term fruit fiber	escherichia_coli	frtaf10v	-0.00316345	0.00222026	925	398	0.155234	0.568149
563	7 long-term fruit fiber	escherichia_unclassified	frtaf10v	-0.000417652	0.000399937	925	344	0.29724	0.652924
564	7 long-term fruit fiber	eubacterium_biforme	frtaf10v	-3.21107e-05	0.00100207	925	226	0.974458	0.986882
565	7 long-term fruit fiber	eubacterium_eligens	frtaf10v	0.00564383	0.00154549	925	822	0.000304328	0.0241723
566	7 long-term fruit fiber	eubacterium_ramulus	frtaf10v	-0.0015477	0.000682692	925	645	0.0240782	0.247916
567	7 long-term fruit fiber	eubacterium_siraeum	frtaf10v	0.00786174	0.00281504	925	633	0.00555163	0.126041
568	7 long-term fruit fiber	eubacterium_ventriosum	frtaf10v	-0.00197389	0.000677047	925	540	0.00381121	0.101386
569	7 long-term fruit fiber	faecalibacterium_prausnitzii	frtaf10v	0.00526288	0.00169251	925	915	0.00204264	0.0657878
570	7 long-term fruit fiber	flavonifractor_plautii	frtaf10v	-0.000789125	0.000292028	925	391	0.00725376	0.139072
571	7 long-term fruit fiber	haemophilus_parainfluenzae	frtaf10v	0.00223767	0.000561637	925	333	8.3688e-05	0.00949974
572	7 long-term fruit fiber	holdemania_filiformis	frtaf10v	-0.000586392	0.000235604	925	516	0.0133235	0.197115
573	7 long-term fruit fiber	lachnospiraceae_bacterium_1_4_56faa	frtaf10v	-0.00126405	0.000322172	925	342	0.000106956	0.00991121
574	7 long-term fruit fiber	lachnospiraceae_bacterium_2_1_58faa	frtaf10v	-0.000920744	0.000395811	925	259	0.0206513	0.230545
575	7 long-term fruit fiber	lachnospiraceae_bacterium_3_1_46faa	frtaf10v	-0.000130334	0.000750879	925	777	0.862314	0.934731
576	7 long-term fruit fiber	lachnospiraceae_bacterium_7_1_58faa	frtaf10v	-0.000485406	0.000329962	925	856	0.142269	0.555183
577	7 long-term fruit fiber	lachnospiraceae_bacterium_8_1_57faa	frtaf10v	0.000641327	0.000640272	925	326	0.317296	0.66322
578	7 long-term fruit fiber	odoribacter_splanchnicus	frtaf10v	-0.00238046	0.000863951	925	464	0.00620558	0.129721
579	7 long-term fruit fiber	oscillibacter_unclassified	frtaf10v	-0.00216667	0.000653385	925	876	0.00101859	0.0471946
580	7 long-term fruit fiber	parabacteroides_distasonis	frtaf10v	-0.00092551	0.00132251	925	613	0.484569	0.782848
581	7 long-term fruit fiber	parabacteroides_goldsteinii	frtaf10v	-0.000173101	0.000582152	925	295	0.766404	0.903613
582	7 long-term fruit fiber	parabacteroides_johnsonii	frtaf10v	-0.000984215	0.000840058	925	222	0.242261	0.637435
583	7 long-term fruit fiber	paraprevotella_clara	frtaf10v	0.00185569	0.000758256	925	236	0.0149588	0.202855
584	7 long-term fruit fiber	paraprevotella_unclassified	frtaf10v	0.0021701	0.00108053	925	259	0.0454878	0.31614
585	7 long-term fruit fiber	paraprevotella_xylaniphila	frtaf10v	0.000494066	0.000322906	925	200	0.127024	0.535041
586	7 long-term fruit fiber	prevotella_copri	frtaf10v	0.000441558	0.00373949	925	223	0.906081	0.957376
587	7 long-term fruit fiber	roseburia_hominis	frtaf10v	0.0011017	0.000920816	925	822	0.232436	0.637435
588	7 long-term fruit fiber	roseburia_intestinalis	frtaf10v	-0.00239252	0.00161166	925	724	0.138687	0.555183
589	7 long-term fruit fiber	roseburia_inulinivorans	frtaf10v	-0.000916286	0.00100636	925	773	0.363257	0.700063
590	7 long-term fruit fiber	roseburia_unclassified	frtaf10v	0.00131089	0.000650941	925	236	0.0448217	0.315454
591	7 long-term fruit fiber	ruminococcaceae_bacterium_d16	frtaf10v	-0.000926623	0.000503312	925	406	0.0665692	0.377678
592	7 long-term fruit fiber	ruminococcus_bromii	frtaf10v	-0.00524883	0.00241287	925	587	0.0303583	0.279643
593	7 long-term fruit fiber	ruminococcus_callidus	frtaf10v	0.000688284	0.000880475	925	282	0.434976	0.751962
594	7 long-term fruit fiber	ruminococcus_gnavus	frtaf10v	-0.00380222	0.00109319	925	437	0.000578117	0.0357148
595	7 long-term fruit fiber	ruminococcus_lactaris	frtaf10v	0.00367577	0.00114603	925	506	0.00147761	0.0547701
596	7 long-term fruit fiber	ruminococcus_sp_5_1_39bfaa	frtaf10v	-0.00442525	0.00169969	925	445	0.00965323	0.167621
597	7 long-term fruit fiber	ruminococcus_torques	frtaf10v	-0.00358041	0.0011041	925	913	0.00131204	0.0534178
598	7 long-term fruit fiber	streptococcus_vestibularis	frtaf10v	-3.04337e-05	0.000279217	925	137	0.913277	0.957376
599	7 long-term fruit fiber	subdoligranulum_unclassified	frtaf10v	0.00232481	0.00209443	925	924	0.267867	0.649211
600	7 long-term fruit fiber	sutterella_wadsworthensis	frtaf10v	0.00142134	0.00100085	925	199	0.156585	0.568764
601	7 long-term fruit fiber	turicibacter_unclassified	frtaf10v	9.29749e-05	0.000220325	925	148	0.673343	0.864616
602	7 long-term fruit fiber	veillonella_atypica	frtaf10v	0.000469498	0.000334486	925	199	0.161387	0.570921
603	8 long-term vegetable fiber	akkermansia_muciniphila	vegaf10v	-0.00101404	0.00268422	925	644	0.70586	0.908452
604	8 long-term vegetable fiber	alistipes_indistinctus	vegaf10v	0.000952911	0.000665531	925	446	0.153224	0.614648
605	8 long-term vegetable fiber	alistipes_onderdonkii	vegaf10v	0.000874694	0.0019936	925	762	0.661151	0.903308
606	8 long-term vegetable fiber	alistipes_putredinis	vegaf10v	-0.000194378	0.00238111	925	742	0.934992	0.968073
607	8 long-term vegetable fiber	alistipes_senegalensis	vegaf10v	-0.000258064	0.00042572	925	420	0.544848	0.872352
608	8 long-term vegetable fiber	anaerotruncus_colihominis	vegaf10v	8.38505e-06	0.000210447	925	228	0.968244	0.985977
609	8 long-term vegetable fiber	bacteroides_cellulosilyticus	vegaf10v	0.00728414	0.00254748	925	595	0.00453725	0.229341
610	8 long-term vegetable fiber	bacteroides_eggerthii	vegaf10v	-0.00441676	0.00277341	925	258	0.112297	0.547694
611	8 long-term vegetable fiber	bacteroides_faecis	vegaf10v	-0.00205722	0.00101688	925	300	0.0439361	0.435139
612	8 long-term vegetable fiber	bacteroides_finegoldii	vegaf10v	0.000139538	0.00112638	925	313	0.901491	0.945715
613	8 long-term vegetable fiber	bacteroides_fragilis	vegaf10v	-0.00185176	0.00123315	925	481	0.134204	0.591927
614	8 long-term vegetable fiber	bacteroides_intestinalis	vegaf10v	0.000247252	0.00158073	925	268	0.875809	0.945715
615	8 long-term vegetable fiber	bacteroides_massiliensis	vegaf10v	-0.000314996	0.00229183	925	336	0.890772	0.945715
616	8 long-term vegetable fiber	bacteroides_nordii	vegaf10v	8.08159e-05	0.000356499	925	188	0.820809	0.936195
617	8 long-term vegetable fiber	bacteroides_salyersiae	vegaf10v	0.00170575	0.00122796	925	235	0.165822	0.614648
618	8 long-term vegetable fiber	bacteroides_stercoris	vegaf10v	0.00289934	0.00305067	925	520	0.342662	0.734812
619	8 long-term vegetable fiber	bacteroides_uniformis	vegaf10v	-0.00500492	0.00296555	925	890	0.0924864	0.519653
620	8 long-term vegetable fiber	barnesiella_intestinihominis	vegaf10v	0.0011497	0.00193795	925	492	0.553454	0.872352
621	8 long-term vegetable fiber	bifidobacterium_adolescentis	vegaf10v	-0.000267277	0.00192468	925	319	0.889647	0.945715
622	8 long-term vegetable fiber	bifidobacterium_bifidum	vegaf10v	-0.00102218	0.000948598	925	119	0.282097	0.687921
623	8 long-term vegetable fiber	bifidobacterium_pseudocatenulatum	vegaf10v	0.000308343	0.000703561	925	129	0.661504	0.903308
624	8 long-term vegetable fiber	bilophila_unclassified	vegaf10v	-0.000396206	0.000729509	925	673	0.587447	0.873317
625	8 long-term vegetable fiber	bilophila_wadsworthia	vegaf10v	-0.000452137	0.000266257	925	391	0.0905208	0.519653
626	8 long-term vegetable fiber	blautia_hydrogenotrophica	vegaf10v	-0.000713862	0.000334795	925	263	0.0337975	0.435139
627	8 long-term vegetable fiber	burkholderiales_bacterium_1_1_47	vegaf10v	0.00018478	0.000531427	925	410	0.728303	0.914605
628	8 long-term vegetable fiber	butyrivibrio_crossotus	vegaf10v	0.00339316	0.00202883	925	126	0.0954629	0.519653
629	8 long-term vegetable fiber	clostridiales_bacterium_1_7_47faa	vegaf10v	-0.000308391	0.000186029	925	259	0.0983967	0.519653
630	8 long-term vegetable fiber	clostridium_asparagiforme	vegaf10v	-0.000262653	0.000267666	925	411	0.327223	0.727743
631	8 long-term vegetable fiber	clostridium_bolteae	vegaf10v	-0.0014366	0.00083652	925	459	0.0868947	0.519653
632	8 long-term vegetable fiber	clostridium_hathewayi	vegaf10v	-0.000501119	0.000269036	925	349	0.0634995	0.446908
633	8 long-term vegetable fiber	clostridium_leptum	vegaf10v	-0.00195283	0.000777337	925	692	0.0124788	0.324437
634	8 long-term vegetable fiber	clostridium_nexile	vegaf10v	-0.0013631	0.00064819	925	133	0.0362813	0.435139
635	8 long-term vegetable fiber	clostridium_sp_l2_50	vegaf10v	0.00276444	0.00170252	925	93	0.105477	0.519653
636	8 long-term vegetable fiber	clostridium_symbiosum	vegaf10v	-0.000642957	0.000361058	925	320	0.0759095	0.490764
637	8 long-term vegetable fiber	collinsella_aerofaciens	vegaf10v	-0.00177966	0.00121399	925	735	0.143676	0.614648
638	8 long-term vegetable fiber	coprobacillus_unclassified	vegaf10v	-0.000467807	0.000549251	925	243	0.395034	0.759997
639	8 long-term vegetable fiber	coprobacter_fastidiosus	vegaf10v	-0.000245117	0.000413839	925	243	0.554087	0.872352
640	8 long-term vegetable fiber	coprococcus_comes	vegaf10v	-0.000705546	0.000941913	925	751	0.454403	0.812127
641	8 long-term vegetable fiber	coprococcus_eutactus	vegaf10v	0.00341027	0.00145529	925	117	0.0197537	0.347826
642	8 long-term vegetable fiber	coprococcus_sp_art55_1	vegaf10v	0.00462659	0.00201868	925	150	0.0226005	0.359025
643	8 long-term vegetable fiber	desulfovibrio_desulfuricans	vegaf10v	0.000437536	0.000324692	925	255	0.178803	0.626935
644	8 long-term vegetable fiber	dorea_formicigenerans	vegaf10v	0.00051973	0.000654988	925	840	0.428108	0.78557
645	8 long-term vegetable fiber	eggerthella_unclassified	vegaf10v	-3.37875e-05	0.000551456	925	512	0.951185	0.979835
646	8 long-term vegetable fiber	erysipelotrichaceae_bacterium_21_3	vegaf10v	-0.000234384	0.000139496	925	245	0.0939565	0.519653
647	8 long-term vegetable fiber	erysipelotrichaceae_bacterium_6_1_45	vegaf10v	-7.55945e-05	0.000176292	925	307	0.668352	0.903308
648	8 long-term vegetable fiber	escherichia_coli	vegaf10v	-0.00114784	0.00250196	925	398	0.646723	0.903308
649	8 long-term vegetable fiber	escherichia_unclassified	vegaf10v	-4.54736e-05	0.000445799	925	344	0.918827	0.959556
650	8 long-term vegetable fiber	eubacterium_biforme	vegaf10v	0.00225422	0.00111812	925	226	0.0446761	0.435139
651	8 long-term vegetable fiber	eubacterium_eligens	vegaf10v	0.00376189	0.00175142	925	822	0.0324932	0.435139
652	8 long-term vegetable fiber	eubacterium_ramulus	vegaf10v	-0.00136135	0.00076771	925	645	0.07719	0.493306
653	8 long-term vegetable fiber	eubacterium_siraeum	vegaf10v	0.00140286	0.00319072	925	633	0.660492	0.903308
654	8 long-term vegetable fiber	eubacterium_ventriosum	vegaf10v	-0.000609941	0.000768601	925	540	0.428064	0.78557
655	8 long-term vegetable fiber	faecalibacterium_prausnitzii	vegaf10v	0.00456127	0.00190287	925	915	0.0171155	0.339864
656	8 long-term vegetable fiber	flavonifractor_plautii	vegaf10v	-0.000326989	0.000330596	925	391	0.323377	0.724899
657	8 long-term vegetable fiber	haemophilus_parainfluenzae	vegaf10v	0.00183442	0.000634282	925	333	0.00409356	0.229341
658	8 long-term vegetable fiber	holdemania_filiformis	vegaf10v	0.000123273	0.000265988	925	516	0.643363	0.903308
659	8 long-term vegetable fiber	lachnospiraceae_bacterium_1_4_56faa	vegaf10v	-0.000931279	0.000366186	925	342	0.0114662	0.324437
660	8 long-term vegetable fiber	lachnospiraceae_bacterium_2_1_58faa	vegaf10v	-0.000781159	0.000445985	925	259	0.0808563	0.49637
661	8 long-term vegetable fiber	lachnospiraceae_bacterium_3_1_46faa	vegaf10v	0.000218811	0.000841987	925	777	0.795138	0.93138
662	8 long-term vegetable fiber	lachnospiraceae_bacterium_7_1_58faa	vegaf10v	-0.000286311	0.000371077	925	856	0.440961	0.798613
663	8 long-term vegetable fiber	lachnospiraceae_bacterium_8_1_57faa	vegaf10v	0.00039745	0.000713723	925	326	0.578032	0.872352
664	8 long-term vegetable fiber	odoribacter_splanchnicus	vegaf10v	0.000715948	0.000976074	925	464	0.463817	0.821282
665	8 long-term vegetable fiber	oscillibacter_unclassified	vegaf10v	-0.00141809	0.000739493	925	876	0.0560703	0.442053
666	8 long-term vegetable fiber	parabacteroides_distasonis	vegaf10v	-0.000278227	0.0014854	925	613	0.851544	0.945715
667	8 long-term vegetable fiber	parabacteroides_goldsteinii	vegaf10v	0.000570096	0.000653172	925	295	0.38346	0.758475
668	8 long-term vegetable fiber	parabacteroides_johnsonii	vegaf10v	0.00107928	0.000944104	925	222	0.253858	0.67554
669	8 long-term vegetable fiber	paraprevotella_clara	vegaf10v	0.00217494	0.000851977	925	236	0.011178	0.324437
670	8 long-term vegetable fiber	paraprevotella_unclassified	vegaf10v	0.0023611	0.00121559	925	259	0.0530227	0.442053
671	8 long-term vegetable fiber	paraprevotella_xylaniphila	vegaf10v	0.000740116	0.000361658	925	200	0.041566	0.435139
672	8 long-term vegetable fiber	prevotella_copri	vegaf10v	0.00135042	0.0042013	925	223	0.748105	0.914605
673	8 long-term vegetable fiber	roseburia_hominis	vegaf10v	0.00220244	0.00102303	925	822	0.0321155	0.435139
674	8 long-term vegetable fiber	roseburia_intestinalis	vegaf10v	0.000762638	0.00180673	925	724	0.673245	0.904165
675	8 long-term vegetable fiber	roseburia_inulinivorans	vegaf10v	0.000274644	0.00112734	925	773	0.807686	0.934441
676	8 long-term vegetable fiber	roseburia_unclassified	vegaf10v	0.000444294	0.000730376	925	236	0.543404	0.872352
677	8 long-term vegetable fiber	ruminococcaceae_bacterium_d16	vegaf10v	-0.00104178	0.0005654	925	406	0.0663588	0.461194
678	8 long-term vegetable fiber	ruminococcus_bromii	vegaf10v	-0.000782216	0.00272209	925	587	0.774034	0.928714
679	8 long-term vegetable fiber	ruminococcus_callidus	vegaf10v	0.00167099	0.000982708	925	282	0.0900764	0.519653
680	8 long-term vegetable fiber	ruminococcus_gnavus	vegaf10v	-0.00299443	0.00123763	925	437	0.0161345	0.332252
681	8 long-term vegetable fiber	ruminococcus_lactaris	vegaf10v	0.00410174	0.00128576	925	506	0.00156799	0.1453
682	8 long-term vegetable fiber	ruminococcus_sp_5_1_39bfaa	vegaf10v	-0.00520311	0.00189157	925	445	0.00629433	0.284753
683	8 long-term vegetable fiber	ruminococcus_torques	vegaf10v	-0.00311862	0.00124346	925	913	0.0126606	0.324437
684	8 long-term vegetable fiber	streptococcus_vestibularis	vegaf10v	0.000222963	0.000311537	925	137	0.474748	0.837968
685	8 long-term vegetable fiber	subdoligranulum_unclassified	vegaf10v	5.61922e-05	0.00235268	925	924	0.980961	0.993225
686	8 long-term vegetable fiber	sutterella_wadsworthensis	vegaf10v	0.00325081	0.00111279	925	199	0.00374705	0.229341
687	8 long-term vegetable fiber	turicibacter_unclassified	vegaf10v	0.000300628	0.000245553	925	148	0.22186	0.648253
688	8 long-term vegetable fiber	veillonella_atypica	vegaf10v	0.000127572	0.000375398	925	199	0.73421	0.914605
689	9 CRP	akkermansia_muciniphila	logcrp	-0.00785994	0.00408987	925	644	0.0549988	0.418895
690	9 CRP	alistipes_indistinctus	logcrp	-0.000453236	0.000965	925	446	0.638723	0.92441
691	9 CRP	alistipes_onderdonkii	logcrp	0.000522532	0.00279894	925	762	0.851954	0.980079
692	9 CRP	alistipes_putredinis	logcrp	0.00153533	0.00315185	925	742	0.626319	0.92441
693	9 CRP	alistipes_senegalensis	logcrp	-0.000416872	0.000533955	925	420	0.435225	0.871967
694	9 CRP	anaerotruncus_colihominis	logcrp	-0.000161681	0.000370446	925	228	0.662638	0.92441
695	9 CRP	bacteroides_cellulosilyticus	logcrp	0.00275261	0.00262998	925	595	0.295649	0.80588
696	9 CRP	bacteroides_eggerthii	logcrp	0.00525847	0.00326037	925	258	0.107243	0.589781
697	9 CRP	bacteroides_faecis	logcrp	-0.000870755	0.00109543	925	300	0.42696	0.871967
698	9 CRP	bacteroides_finegoldii	logcrp	-7.36018e-05	0.00111395	925	313	0.947341	0.993386
699	9 CRP	bacteroides_fragilis	logcrp	0.00116328	0.00202441	925	481	0.565713	0.908104
700	9 CRP	bacteroides_intestinalis	logcrp	0.000356279	0.00185823	925	268	0.848008	0.9782
701	9 CRP	bacteroides_massiliensis	logcrp	0.0029339	0.00246391	925	336	0.234168	0.735579
702	9 CRP	bacteroides_nordii	logcrp	0.000671884	0.000543449	925	188	0.216715	0.709711
703	9 CRP	bacteroides_salyersiae	logcrp	0.00277674	0.0010255	925	235	0.00696476	0.141275
704	9 CRP	bacteroides_stercoris	logcrp	0.00492058	0.00335646	925	520	0.143113	0.621646
705	9 CRP	bacteroides_uniformis	logcrp	0.016488	0.00429321	925	890	0.000133024	0.0246537
706	9 CRP	barnesiella_intestinihominis	logcrp	0.00715037	0.00203842	925	492	0.000482417	0.033528
707	9 CRP	bifidobacterium_adolescentis	logcrp	-0.000708283	0.00287293	925	319	0.805332	0.960467
708	9 CRP	bifidobacterium_bifidum	logcrp	-0.0032453	0.00116696	925	119	0.00555861	0.131109
709	9 CRP	bifidobacterium_pseudocatenulatum	logcrp	3.8964e-05	0.00112672	925	129	0.972422	0.993386
710	9 CRP	bilophila_unclassified	logcrp	0.000476672	0.00121545	925	673	0.695035	0.92441
711	9 CRP	bilophila_wadsworthia	logcrp	0.000424965	0.000441314	925	391	0.335875	0.82935
712	9 CRP	blautia_hydrogenotrophica	logcrp	0.000160819	0.000554322	925	263	0.771805	0.947293
713	9 CRP	burkholderiales_bacterium_1_1_47	logcrp	0.00049669	0.00059757	925	410	0.406156	0.871967
714	9 CRP	butyrivibrio_crossotus	logcrp	0.000786252	0.00236458	925	126	0.739599	0.936714
715	9 CRP	clostridiales_bacterium_1_7_47faa	logcrp	-5.4268e-05	0.000335174	925	259	0.87142	0.980989
716	9 CRP	clostridium_asparagiforme	logcrp	0.000210682	0.000438634	925	411	0.631141	0.92441
717	9 CRP	clostridium_bolteae	logcrp	-0.000167177	0.00147309	925	459	0.909674	0.993386
718	9 CRP	clostridium_hathewayi	logcrp	-0.000275114	0.000548528	925	349	0.616149	0.92441
719	9 CRP	clostridium_leptum	logcrp	-0.00112782	0.00157989	925	692	0.475564	0.875542
720	9 CRP	clostridium_nexile	logcrp	-0.00242742	0.00103843	925	133	0.0196648	0.255953
721	9 CRP	clostridium_sp_l2_50	logcrp	-0.00193339	0.00257402	925	93	0.452812	0.871967
722	9 CRP	clostridium_symbiosum	logcrp	0.000167972	0.000576845	925	320	0.770984	0.947293
723	9 CRP	collinsella_aerofaciens	logcrp	-0.00164874	0.00204736	925	735	0.420896	0.871967
724	9 CRP	coprobacillus_unclassified	logcrp	0.00102758	0.000823072	925	243	0.212244	0.709711
725	9 CRP	coprobacter_fastidiosus	logcrp	0.00121455	0.000481136	925	243	0.0118164	0.203037
726	9 CRP	coprococcus_comes	logcrp	-3.91726e-06	0.00145404	925	751	0.997851	0.997851
727	9 CRP	coprococcus_eutactus	logcrp	0.00167409	0.00227128	925	117	0.461306	0.871967
728	9 CRP	coprococcus_sp_art55_1	logcrp	3.66452e-05	0.00319756	925	150	0.990859	0.996235
729	9 CRP	desulfovibrio_desulfuricans	logcrp	-0.000165472	0.000547084	925	255	0.762382	0.947293
730	9 CRP	dorea_formicigenerans	logcrp	0.000205115	0.00116921	925	840	0.860788	0.980989
731	9 CRP	eggerthella_unclassified	logcrp	-0.001118	0.000751529	925	512	0.137277	0.610624
732	9 CRP	erysipelotrichaceae_bacterium_21_3	logcrp	0.000189512	0.000256238	925	245	0.45978	0.871967
733	9 CRP	erysipelotrichaceae_bacterium_6_1_45	logcrp	-0.000486282	0.000372307	925	307	0.191967	0.706847
734	9 CRP	escherichia_coli	logcrp	0.00287094	0.00322248	925	398	0.373281	0.860186
735	9 CRP	escherichia_unclassified	logcrp	0.0016371	0.00100684	925	344	0.104515	0.588407
736	9 CRP	eubacterium_biforme	logcrp	-0.000826532	0.00144794	925	226	0.568292	0.908104
737	9 CRP	eubacterium_eligens	logcrp	-0.00927026	0.00316036	925	822	0.00345664	0.101152
738	9 CRP	eubacterium_ramulus	logcrp	-0.000290253	0.00113022	925	645	0.797395	0.956295
739	9 CRP	eubacterium_siraeum	logcrp	-0.0020957	0.0050206	925	633	0.676488	0.92441
740	9 CRP	eubacterium_ventriosum	logcrp	-4.46069e-05	0.00116439	925	540	0.969451	0.993386
741	9 CRP	faecalibacterium_prausnitzii	logcrp	-0.00035348	0.00357353	925	915	0.921232	0.993386
742	9 CRP	flavonifractor_plautii	logcrp	0.00034473	0.000505781	925	391	0.495711	0.879934
743	9 CRP	haemophilus_parainfluenzae	logcrp	-3.39613e-05	0.00116368	925	333	0.976725	0.993386
744	9 CRP	holdemania_filiformis	logcrp	0.000192799	0.000478462	925	516	0.687096	0.92441
745	9 CRP	lachnospiraceae_bacterium_1_4_56faa	logcrp	0.000726646	0.000616406	925	342	0.238823	0.736116
746	9 CRP	lachnospiraceae_bacterium_2_1_58faa	logcrp	0.00041973	0.000568839	925	259	0.460836	0.871967
747	9 CRP	lachnospiraceae_bacterium_3_1_46faa	logcrp	-0.00405978	0.00121908	925	777	0.000909595	0.0505735
748	9 CRP	lachnospiraceae_bacterium_7_1_58faa	logcrp	-0.000111991	0.000556111	925	856	0.840453	0.976917
749	9 CRP	lachnospiraceae_bacterium_8_1_57faa	logcrp	-0.000241363	0.00147365	925	326	0.869954	0.980989
750	9 CRP	odoribacter_splanchnicus	logcrp	0.00223235	0.00174008	925	464	0.199925	0.708016
751	9 CRP	oscillibacter_unclassified	logcrp	0.00212442	0.00133546	925	876	0.112084	0.595219
752	9 CRP	parabacteroides_distasonis	logcrp	0.00551008	0.00192616	925	613	0.00434821	0.115124
753	9 CRP	parabacteroides_goldsteinii	logcrp	0.000529463	0.000806587	925	295	0.511763	0.881928
754	9 CRP	parabacteroides_johnsonii	logcrp	0.00331891	0.00111873	925	222	0.00311336	0.101152
755	9 CRP	paraprevotella_clara	logcrp	-0.000596277	0.000813061	925	236	0.463605	0.871967
756	9 CRP	paraprevotella_unclassified	logcrp	-0.00135226	0.00118995	925	259	0.256213	0.761788
757	9 CRP	paraprevotella_xylaniphila	logcrp	-0.000329138	0.000432353	925	200	0.446751	0.871967
758	9 CRP	prevotella_copri	logcrp	0.00296103	0.00441368	925	223	0.502532	0.881286
759	9 CRP	roseburia_hominis	logcrp	-0.00416464	0.0019143	925	822	0.029932	0.302585
760	9 CRP	roseburia_intestinalis	logcrp	-0.00248961	0.00321367	925	724	0.438761	0.871967
761	9 CRP	roseburia_inulinivorans	logcrp	-0.0018834	0.00189377	925	773	0.320279	0.816859
762	9 CRP	roseburia_unclassified	logcrp	0.00131969	0.00135389	925	236	0.330034	0.82935
763	9 CRP	ruminococcaceae_bacterium_d16	logcrp	-2.50745e-05	0.000692722	925	406	0.971136	0.993386
764	9 CRP	ruminococcus_bromii	logcrp	-0.00343051	0.00426256	925	587	0.421182	0.871967
765	9 CRP	ruminococcus_callidus	logcrp	0.00104172	0.00159226	925	282	0.51315	0.881928
766	9 CRP	ruminococcus_gnavus	logcrp	-0.00109858	0.00200511	925	437	0.583928	0.908104
767	9 CRP	ruminococcus_lactaris	logcrp	0.00111319	0.00196707	925	506	0.571618	0.908104
768	9 CRP	ruminococcus_sp_5_1_39bfaa	logcrp	-0.00293848	0.00391354	925	445	0.453013	0.871967
769	9 CRP	ruminococcus_torques	logcrp	-0.000180569	0.00229326	925	913	0.937261	0.993386
770	9 CRP	streptococcus_vestibularis	logcrp	-0.000634476	0.000563958	925	137	0.260945	0.770017
771	9 CRP	subdoligranulum_unclassified	logcrp	-0.00983061	0.00323427	925	924	0.0024522	0.090895
772	9 CRP	sutterella_wadsworthensis	logcrp	0.00067133	0.00134898	925	199	0.618882	0.92441
773	9 CRP	turicibacter_unclassified	logcrp	0.00127043	0.000457773	925	148	0.00565939	0.131109
774	9 CRP	veillonella_atypica	logcrp	0.000534874	0.00064575	925	199	0.407757	0.871967

## Sheet: S3
Table S3. Metagenomic pathway abundances significantly associated with dietary fiber intake and C-reactive protein
Original_order	metadata	feature	value	coef	stderr	N	N.not.0	pval	qval
1	1 recent total fiber	ARGORNPROST	a_aofib_fs_dr	-0.000132603	4.08039e-05	925	216	0.00122143	0.0142188
2	1 recent total fiber	ARGSYNBSUB	a_aofib_fs_dr	-0.000253816	0.000116829	925	907	0.0301961	0.127736
3	1 recent total fiber	AST	a_aofib_fs_dr	-0.000132163	3.82989e-05	925	188	0.000586103	0.00840558
4	1 recent total fiber	BIOTIN_BIOSYNTH	a_aofib_fs_dr	-0.000167203	8.92328e-05	925	726	0.0613999	0.206544
5	1 recent total fiber	CITRULBIO	a_aofib_fs_dr	-0.000123036	7.76932e-05	925	907	0.11383	0.295603
6	1 recent total fiber	ECASYN	a_aofib_fs_dr	-0.000155437	4.14949e-05	925	148	0.0001916	0.00375535
7	1 recent total fiber	ENTBACSYN	a_aofib_fs_dr	-0.000345769	7.94769e-05	925	183	1.54519e-05	0.000567858
8	1 recent total fiber	FAO	a_aofib_fs_dr	-0.000130757	6.11444e-05	925	714	0.032841	0.13166
9	1 recent total fiber	FERMENTATION	a_aofib_fs_dr	-0.000483695	0.000111624	925	718	1.82913e-05	0.000588167
10	1 recent total fiber	FUCCAT	a_aofib_fs_dr	-0.000243789	7.55431e-05	925	862	0.00130595	0.0144637
11	1 recent total fiber	GALACTARDEG	a_aofib_fs_dr	-0.000118986	4.20009e-05	925	225	0.00472122	0.0366073
12	1 recent total fiber	GLUCARDEG	a_aofib_fs_dr	-0.000137953	4.25553e-05	925	231	0.00123326	0.0142188
13	1 recent total fiber	GLUCONEO	a_aofib_fs_dr	-0.000111668	9.91735e-05	925	813	0.260565	0.444519
14	1 recent total fiber	GLUCOSE1PMETAB	a_aofib_fs_dr	-0.000206516	7.2277e-05	925	440	0.0043768	0.0357439
15	1 recent total fiber	GLUDEG_I	a_aofib_fs_dr	-0.00016619	9.13453e-05	925	748	0.0692457	0.223717
16	1 recent total fiber	GLUTORN	a_aofib_fs_dr	-0.000217342	9.84259e-05	925	912	0.0275887	0.121971
17	1 recent total fiber	GLYCOCAT	a_aofib_fs_dr	-0.000203435	8.96313e-05	925	688	0.0235213	0.111536
18	1 recent total fiber	GLYCOLYSIS	a_aofib_fs_dr	-6.35452e-06	9.51343e-05	925	917	0.946769	0.972391
19	1 recent total fiber	GLYOXYLATE_BYPAS	a_aofib_fs_dr	-0.00021469	6.66733e-05	925	409	0.0013283	0.0144637
20	1 recent total fiber	HEMESYN2	a_aofib_fs_dr	-6.70834e-05	6.36403e-05	925	869	0.292219	0.479957
21	1 recent total fiber	KETOGLUCONMET	a_aofib_fs_dr	-0.000206565	4.79814e-05	925	261	1.90054e-05	0.000588167
22	1 recent total fiber	LACTOSECAT	a_aofib_fs_dr	-0.000121341	7.59185e-05	925	846	0.110526	0.292744
23	1 recent total fiber	NAD_BIOSYNTH	a_aofib_fs_dr	-0.000173531	7.98932e-05	925	713	0.0301743	0.127736
24	1 recent total fiber	NAGLIPASYN	a_aofib_fs_dr	-5.51475e-05	7.2876e-05	925	750	0.449468	0.608957
25	1 recent total fiber	P105	a_aofib_fs_dr	-0.000291122	7.87029e-05	925	290	0.000231014	0.00411625
26	1 recent total fiber	P108	a_aofib_fs_dr	-0.000288592	8.40168e-05	925	749	0.000633942	0.00887518
27	1 recent total fiber	P122	a_aofib_fs_dr	4.92163e-05	5.51226e-05	925	372	0.372288	0.537867
28	1 recent total fiber	P124	a_aofib_fs_dr	8.59121e-05	3.26797e-05	925	189	0.00892744	0.0574545
29	1 recent total fiber	P162	a_aofib_fs_dr	-5.12456e-05	6.26061e-05	925	688	0.413464	0.578849
30	1 recent total fiber	P164	a_aofib_fs_dr	-0.000298557	6.24118e-05	925	722	2.42797e-06	0.000237941
31	1 recent total fiber	PENTOSE_P	a_aofib_fs_dr	-0.000218536	8.89625e-05	925	900	0.0143267	0.0817875
32	1 recent total fiber	POLYISOPRENSYN	a_aofib_fs_dr	-0.000207021	5.58704e-05	925	370	0.000225119	0.00411625
33	1 recent total fiber	PWY_241	a_aofib_fs_dr	-0.000238563	7.4119e-05	925	511	0.00138872	0.0148466
34	1 recent total fiber	PWY_2723	a_aofib_fs_dr	-0.000195093	5.43185e-05	925	215	0.000348322	0.00553549
35	1 recent total fiber	PWY_2941	a_aofib_fs_dr	-0.000266224	9.59382e-05	925	903	0.0057183	0.0415106
36	1 recent total fiber	PWY_4041	a_aofib_fs_dr	-0.000181457	6.01839e-05	925	340	0.00264105	0.024164
37	1 recent total fiber	PWY_4702	a_aofib_fs_dr	-0.000297058	7.78058e-05	925	657	0.000147462	0.00321139
38	1 recent total fiber	PWY_4981	a_aofib_fs_dr	-0.000214816	7.88885e-05	925	915	0.00670407	0.0469388
39	1 recent total fiber	PWY_4984	a_aofib_fs_dr	-0.000105897	7.49957e-05	925	905	0.15847	0.352473
40	1 recent total fiber	PWY_5005	a_aofib_fs_dr	-9.95766e-05	6.64482e-05	925	682	0.134507	0.317632
41	1 recent total fiber	PWY_5030	a_aofib_fs_dr	-0.000161165	6.90432e-05	925	900	0.0199016	0.0975179
42	1 recent total fiber	PWY_5083	a_aofib_fs_dr	-0.000153207	7.1711e-05	925	487	0.032915	0.13166
43	1 recent total fiber	PWY_5101	a_aofib_fs_dr	-0.000323842	9.90957e-05	925	919	0.00113229	0.0141656
44	1 recent total fiber	PWY_5104	a_aofib_fs_dr	0.000291869	0.000120354	925	910	0.0156259	0.0847895
45	1 recent total fiber	PWY_5136	a_aofib_fs_dr	-0.000114085	5.5749e-05	925	714	0.0411256	0.155387
46	1 recent total fiber	PWY_5138	a_aofib_fs_dr	-8.75846e-05	2.64873e-05	925	153	0.000985077	0.0125919
47	1 recent total fiber	PWY_5154	a_aofib_fs_dr	-0.000236924	9.03987e-05	925	912	0.00898948	0.0574545
48	1 recent total fiber	PWY_5189	a_aofib_fs_dr	-0.000184868	7.78651e-05	925	762	0.0178869	0.0891311
49	1 recent total fiber	PWY_5384	a_aofib_fs_dr	-0.0001874	7.59873e-05	925	699	0.0139039	0.0801517
50	1 recent total fiber	PWY_5484	a_aofib_fs_dr	-1.03728e-05	9.24974e-05	925	917	0.910754	0.959719
51	1 recent total fiber	PWY_5505	a_aofib_fs_dr	-0.000221496	7.07933e-05	925	402	0.00183569	0.01861
52	1 recent total fiber	PWY_5676	a_aofib_fs_dr	-0.000122341	8.44392e-05	925	766	0.14797	0.339148
53	1 recent total fiber	PWY_5692	a_aofib_fs_dr	-0.000102989	2.2762e-05	925	182	7.31651e-06	0.000391101
54	1 recent total fiber	PWY_5705	a_aofib_fs_dr	-0.000148257	3.91394e-05	925	225	0.000162477	0.003308
55	1 recent total fiber	PWY_5723	a_aofib_fs_dr	-0.000245872	8.35085e-05	925	295	0.0033246	0.0291771
56	1 recent total fiber	PWY_5855	a_aofib_fs_dr	-0.000123824	5.14448e-05	925	306	0.0162881	0.0847895
57	1 recent total fiber	PWY_5856	a_aofib_fs_dr	-0.000123824	5.14448e-05	925	306	0.0162881	0.0847895
58	1 recent total fiber	PWY_5857	a_aofib_fs_dr	-0.000123824	5.14448e-05	925	306	0.0162881	0.0847895
59	1 recent total fiber	PWY_5913	a_aofib_fs_dr	-0.000489389	0.000111519	925	662	1.44766e-05	0.000567481
60	1 recent total fiber	PWY_5971	a_aofib_fs_dr	-0.000188213	0.000100996	925	694	0.0628382	0.209607
61	1 recent total fiber	PWY_6147	a_aofib_fs_dr	-9.23797e-05	7.98492e-05	925	906	0.247759	0.428478
62	1 recent total fiber	PWY_6270	a_aofib_fs_dr	-0.000330606	0.000129289	925	866	0.0108169	0.0662538
63	1 recent total fiber	PWY_6282	a_aofib_fs_dr	-0.000161303	9.17112e-05	925	726	0.0790494	0.239593
64	1 recent total fiber	PWY_6305	a_aofib_fs_dr	0.00010591	5.57765e-05	925	917	0.0581462	0.198779
65	1 recent total fiber	PWY_6353	a_aofib_fs_dr	-0.000335888	7.42131e-05	925	904	7.31416e-06	0.000391101
66	1 recent total fiber	PWY_6519	a_aofib_fs_dr	-0.00015213	8.39184e-05	925	726	0.0702987	0.22465
67	1 recent total fiber	PWY_6531	a_aofib_fs_dr	-1.36276e-05	5.83392e-05	925	839	0.815377	0.906317
68	1 recent total fiber	PWY_6549	a_aofib_fs_dr	-0.000123487	5.78995e-05	925	380	0.033513	0.133146
69	1 recent total fiber	PWY_6606	a_aofib_fs_dr	-9.27535e-05	4.45662e-05	925	902	0.0379624	0.145895
70	1 recent total fiber	PWY_6608	a_aofib_fs_dr	-0.000202111	7.10236e-05	925	913	0.00461055	0.0366073
71	1 recent total fiber	PWY_6708	a_aofib_fs_dr	-0.000123824	5.14448e-05	925	306	0.0162881	0.0847895
72	1 recent total fiber	PWY_6803	a_aofib_fs_dr	-0.000175809	6.54913e-05	925	318	0.00740634	0.0506387
73	1 recent total fiber	PWY_6823	a_aofib_fs_dr	-0.000147252	4.0528e-05	925	157	0.000296102	0.00497451
74	1 recent total fiber	PWY_6859	a_aofib_fs_dr	-0.000158064	5.92527e-05	925	490	0.00778493	0.0520175
75	1 recent total fiber	PWY_6891	a_aofib_fs_dr	-0.000209755	6.6333e-05	925	263	0.00161968	0.0170067
76	1 recent total fiber	PWY_6892	a_aofib_fs_dr	-0.000240139	7.75494e-05	925	406	0.00202488	0.0195185
77	1 recent total fiber	PWY_7115	a_aofib_fs_dr	-0.000146708	5.56139e-05	925	478	0.0086269	0.0569289
78	1 recent total fiber	PWY_7117	a_aofib_fs_dr	-0.000513486	0.000126804	925	566	6.18722e-05	0.00145523
79	1 recent total fiber	PWY_7204	a_aofib_fs_dr	-0.000276858	7.66691e-05	925	307	0.00032371	0.00528726
80	1 recent total fiber	PWY_7254	a_aofib_fs_dr	-0.000176321	6.22563e-05	925	329	0.00473155	0.0366073
81	1 recent total fiber	PWY_7269	a_aofib_fs_dr	-0.000195372	5.86809e-05	925	242	0.000905458	0.0123816
82	1 recent total fiber	PWY_7315	a_aofib_fs_dr	-0.000261694	6.90882e-05	925	272	0.000163149	0.003308
83	1 recent total fiber	PWY_7392	a_aofib_fs_dr	-0.000193486	7.75166e-05	925	482	0.0127746	0.0751149
84	1 recent total fiber	PWY_7409	a_aofib_fs_dr	-0.000178159	4.77166e-05	925	176	0.000201032	0.00381312
85	1 recent total fiber	PWY_7456	a_aofib_fs_dr	0.000294667	0.000128503	925	822	0.0221365	0.10669
86	1 recent total fiber	PWY_7560	a_aofib_fs_dr	-0.000315853	0.000124592	925	868	0.011511	0.0697778
87	1 recent total fiber	PWY_922	a_aofib_fs_dr	-6.45971e-05	3.44802e-05	925	296	0.0614713	0.206544
88	1 recent total fiber	PWY0_1338	a_aofib_fs_dr	-0.000144378	4.034e-05	925	208	0.000364548	0.0056409
89	1 recent total fiber	PWY0_1533	a_aofib_fs_dr	-0.000167302	4.56895e-05	925	196	0.000265644	0.00459408
90	1 recent total fiber	PWY0_41	a_aofib_fs_dr	-9.9166e-05	2.21605e-05	925	148	8.99973e-06	0.000440987
91	1 recent total fiber	PWY490_3	a_aofib_fs_dr	-4.18935e-05	2.27707e-05	925	243	0.0664652	0.21712
92	1 recent total fiber	PWY4FS_7	a_aofib_fs_dr	-0.000254703	0.00011443	925	903	0.0263613	0.119234
93	1 recent total fiber	PWY4FS_8	a_aofib_fs_dr	-0.000254709	0.000114429	925	903	0.0263571	0.119234
94	1 recent total fiber	PWY66_398	a_aofib_fs_dr	1.43941e-05	3.97314e-05	925	284	0.717313	0.838529
95	1 recent total fiber	PWY66_400	a_aofib_fs_dr	-0.000177828	0.000107209	925	913	0.0976891	0.274838
96	1 recent total fiber	SALVADEHYPOX	a_aofib_fs_dr	-0.000187005	6.8787e-05	925	910	0.00678538	0.0469388
97	1 recent total fiber	SO4ASSIM	a_aofib_fs_dr	-0.000294233	0.000102576	925	829	0.00424762	0.03568
98	2 recent pectin	ARGORNPROST	a_pect_fo_dr	-0.000563944	0.000216735	925	216	0.00951673	0.0705068
99	2 recent pectin	ARGSYNBSUB	a_pect_fo_dr	-0.00185458	0.000615274	925	907	0.00269	0.0335253
100	2 recent pectin	AST	a_pect_fo_dr	-0.000576248	0.000206108	925	188	0.00529568	0.0451284
101	2 recent pectin	BIOTIN_BIOSYNTH	a_pect_fo_dr	-0.000696011	0.000473684	925	726	0.142242	0.37008
102	2 recent pectin	CITRULBIO	a_pect_fo_dr	-0.00102214	0.000408565	925	907	0.012652	0.0835883
103	2 recent pectin	ECASYN	a_pect_fo_dr	-0.000715676	0.000223414	925	148	0.00140947	0.0208008
104	2 recent pectin	ENTBACSYN	a_pect_fo_dr	-0.00152567	0.000425787	925	183	0.000362466	0.00968773
105	2 recent pectin	FAO	a_pect_fo_dr	-0.000347251	0.000325044	925	714	0.28579	0.498896
106	2 recent pectin	FERMENTATION	a_pect_fo_dr	-0.00196523	0.000590521	925	718	0.000952966	0.0180756
107	2 recent pectin	FUCCAT	a_pect_fo_dr	-0.00116722	0.000401938	925	862	0.0038027	0.0406543
108	2 recent pectin	GALACTARDEG	a_pect_fo_dr	-0.000506946	0.000225582	925	225	0.0248883	0.126158
109	2 recent pectin	GLUCARDEG	a_pect_fo_dr	-0.000420738	0.000229339	925	231	0.0669229	0.241248
110	2 recent pectin	GLUCONEO	a_pect_fo_dr	-0.000519148	0.000526703	925	813	0.324673	0.520435
111	2 recent pectin	GLUCOSE1PMETAB	a_pect_fo_dr	-0.00070431	0.000388781	925	440	0.0704154	0.246454
112	2 recent pectin	GLUDEG_I	a_pect_fo_dr	-0.000522163	0.000487286	925	748	0.284268	0.498896
113	2 recent pectin	GLUTORN	a_pect_fo_dr	-0.00153705	0.000519205	925	912	0.00319526	0.0367569
114	2 recent pectin	GLYCOCAT	a_pect_fo_dr	-0.00116778	0.000477658	925	688	0.0147439	0.0932198
115	2 recent pectin	GLYCOLYSIS	a_pect_fo_dr	-0.000505306	0.00050063	925	917	0.313289	0.515875
116	2 recent pectin	GLYOXYLATE_BYPAS	a_pect_fo_dr	-0.000619265	0.000360106	925	409	0.0858494	0.27736
117	2 recent pectin	HEMESYN2	a_pect_fo_dr	-0.000830472	0.000336744	925	869	0.0139236	0.0899679
118	2 recent pectin	KETOGLUCONMET	a_pect_fo_dr	-0.000931691	0.000256865	925	261	0.000307884	0.00862075
119	2 recent pectin	LACTOSECAT	a_pect_fo_dr	-0.000414781	0.000401115	925	846	0.301571	0.512496
120	2 recent pectin	NAD_BIOSYNTH	a_pect_fo_dr	-0.000759503	0.000425128	925	713	0.0744563	0.257937
121	2 recent pectin	NAGLIPASYN	a_pect_fo_dr	-0.000780303	0.000386104	925	750	0.0436925	0.179658
122	2 recent pectin	P105	a_pect_fo_dr	-0.00103923	0.000423325	925	290	0.0143094	0.0914559
123	2 recent pectin	P108	a_pect_fo_dr	-0.00144284	0.000443062	925	749	0.00119639	0.0200993
124	2 recent pectin	P122	a_pect_fo_dr	0.000773707	0.000290456	925	372	0.00794317	0.061455
125	2 recent pectin	P124	a_pect_fo_dr	0.000453018	0.000170594	925	189	0.00827825	0.0632157
126	2 recent pectin	P162	a_pect_fo_dr	-0.000664795	0.000326758	925	688	0.0424927	0.177204
127	2 recent pectin	P164	a_pect_fo_dr	-0.0012859	0.000326789	925	722	9.90458e-05	0.0032355
128	2 recent pectin	PENTOSE_P	a_pect_fo_dr	-0.000636565	0.000471181	925	900	0.177263	0.416188
129	2 recent pectin	POLYISOPRENSYN	a_pect_fo_dr	-0.000691293	0.000300655	925	370	0.0217481	0.117782
130	2 recent pectin	PWY_241	a_pect_fo_dr	-0.00109645	0.000389744	925	511	0.0051474	0.0451284
131	2 recent pectin	PWY_2723	a_pect_fo_dr	-0.000841647	0.000291578	925	215	0.00400317	0.0420333
132	2 recent pectin	PWY_2941	a_pect_fo_dr	-0.0021919	0.000501291	925	903	1.49979e-05	0.000979866
133	2 recent pectin	PWY_4041	a_pect_fo_dr	-0.000688411	0.000325115	925	340	0.0344998	0.156045
134	2 recent pectin	PWY_4702	a_pect_fo_dr	-0.00150919	0.000411792	925	657	0.000269057	0.00791027
135	2 recent pectin	PWY_4981	a_pect_fo_dr	-0.00117209	0.000414332	925	915	0.00487757	0.0446194
136	2 recent pectin	PWY_4984	a_pect_fo_dr	-0.000907602	0.000394639	925	905	0.0218337	0.117782
137	2 recent pectin	PWY_5005	a_pect_fo_dr	-0.000833526	0.000350456	925	682	0.0177163	0.101397
138	2 recent pectin	PWY_5030	a_pect_fo_dr	-0.000944261	0.000364437	925	900	0.0098109	0.0709471
139	2 recent pectin	PWY_5083	a_pect_fo_dr	-0.000105349	0.000386653	925	487	0.78533	0.882933
140	2 recent pectin	PWY_5101	a_pect_fo_dr	-0.00151735	0.000528968	925	919	0.00424584	0.0425913
141	2 recent pectin	PWY_5104	a_pect_fo_dr	0.00203238	0.000630382	925	910	0.00134463	0.0208008
142	2 recent pectin	PWY_5136	a_pect_fo_dr	-0.000273385	0.00029596	925	714	0.356001	0.539506
143	2 recent pectin	PWY_5138	a_pect_fo_dr	-0.000346801	0.000142151	925	153	0.0149215	0.0933386
144	2 recent pectin	PWY_5154	a_pect_fo_dr	-0.00167594	0.000475469	925	912	0.000457818	0.0117042
145	2 recent pectin	PWY_5189	a_pect_fo_dr	-0.000825899	0.000412794	925	762	0.0458784	0.18477
146	2 recent pectin	PWY_5384	a_pect_fo_dr	-0.000503713	0.000405493	925	699	0.214612	0.450685
147	2 recent pectin	PWY_5484	a_pect_fo_dr	-0.000506703	0.000486466	925	917	0.298099	0.508065
148	2 recent pectin	PWY_5505	a_pect_fo_dr	-0.000598454	0.000376827	925	402	0.112783	0.321485
149	2 recent pectin	PWY_5676	a_pect_fo_dr	-0.000724086	0.000444197	925	766	0.103714	0.311133
150	2 recent pectin	PWY_5692	a_pect_fo_dr	-0.000392666	0.000121602	925	182	0.00131436	0.0208008
151	2 recent pectin	PWY_5705	a_pect_fo_dr	-0.000692421	0.000210704	925	225	0.00105776	0.0188474
152	2 recent pectin	PWY_5723	a_pect_fo_dr	-0.000988859	0.000449233	925	295	0.0279962	0.137663
153	2 recent pectin	PWY_5855	a_pect_fo_dr	-0.000321686	0.00027769	925	306	0.246999	0.464012
154	2 recent pectin	PWY_5856	a_pect_fo_dr	-0.000321686	0.00027769	925	306	0.246999	0.464012
155	2 recent pectin	PWY_5857	a_pect_fo_dr	-0.000321686	0.00027769	925	306	0.246999	0.464012
156	2 recent pectin	PWY_5913	a_pect_fo_dr	-0.00201297	0.000589417	925	662	0.000702236	0.0152931
157	2 recent pectin	PWY_5971	a_pect_fo_dr	-0.000589784	0.000535893	925	694	0.271526	0.48986
158	2 recent pectin	PWY_6147	a_pect_fo_dr	-0.000788695	0.000422109	925	906	0.0622129	0.228632
159	2 recent pectin	PWY_6270	a_pect_fo_dr	-0.00194829	0.000679915	925	866	0.00433045	0.0425913
160	2 recent pectin	PWY_6282	a_pect_fo_dr	-0.000627394	0.000487789	925	726	0.198829	0.439269
161	2 recent pectin	PWY_6305	a_pect_fo_dr	0.000467294	0.000294063	925	917	0.112693	0.321485
162	2 recent pectin	PWY_6353	a_pect_fo_dr	-0.0013327	0.000392531	925	904	0.000736902	0.0154749
163	2 recent pectin	PWY_6519	a_pect_fo_dr	-0.000622522	0.000445877	925	726	0.163148	0.396409
164	2 recent pectin	PWY_6531	a_pect_fo_dr	-9.03823e-05	0.000309104	925	839	0.770082	0.870785
165	2 recent pectin	PWY_6549	a_pect_fo_dr	-0.000290421	0.000303547	925	380	0.339257	0.524956
166	2 recent pectin	PWY_6606	a_pect_fo_dr	-0.000383513	0.000233658	925	902	0.101455	0.307502
167	2 recent pectin	PWY_6608	a_pect_fo_dr	-0.000608374	0.000374874	925	913	0.105274	0.312294
168	2 recent pectin	PWY_6708	a_pect_fo_dr	-0.000321686	0.00027769	925	306	0.246999	0.464012
169	2 recent pectin	PWY_6803	a_pect_fo_dr	-0.000450319	0.000352228	925	318	0.201442	0.439269
170	2 recent pectin	PWY_6823	a_pect_fo_dr	-0.000596813	0.000218389	925	157	0.006411	0.0523565
171	2 recent pectin	PWY_6859	a_pect_fo_dr	-0.000681503	0.00031804	925	490	0.0324239	0.15012
172	2 recent pectin	PWY_6891	a_pect_fo_dr	-0.000864386	0.000357442	925	263	0.0158031	0.0967938
173	2 recent pectin	PWY_6892	a_pect_fo_dr	-0.00109695	0.0004156	925	406	0.00847113	0.0638593
174	2 recent pectin	PWY_7115	a_pect_fo_dr	-0.000570468	0.000292056	925	478	0.0514334	0.198966
175	2 recent pectin	PWY_7117	a_pect_fo_dr	-0.00228289	0.000667204	925	566	0.000690703	0.0152931
176	2 recent pectin	PWY_7204	a_pect_fo_dr	-0.00115907	0.000411609	925	307	0.00498708	0.0446194
177	2 recent pectin	PWY_7254	a_pect_fo_dr	-0.000607648	0.000334993	925	329	0.070054	0.246454
178	2 recent pectin	PWY_7269	a_pect_fo_dr	-0.000848795	0.000316951	925	242	0.00754275	0.0591351
179	2 recent pectin	PWY_7315	a_pect_fo_dr	-0.00116803	0.000371072	925	272	0.00170801	0.023675
180	2 recent pectin	PWY_7392	a_pect_fo_dr	-0.000737569	0.000413654	925	482	0.0750123	0.257937
181	2 recent pectin	PWY_7409	a_pect_fo_dr	-0.00076681	0.000256943	925	176	0.00292439	0.0350926
182	2 recent pectin	PWY_7456	a_pect_fo_dr	0.000804415	0.000684398	925	822	0.240271	0.464012
183	2 recent pectin	PWY_7560	a_pect_fo_dr	-0.001879	0.000655291	925	868	0.00430359	0.0425913
184	2 recent pectin	PWY_922	a_pect_fo_dr	-0.000467811	0.000181867	925	296	0.0103484	0.0715865
185	2 recent pectin	PWY0_1338	a_pect_fo_dr	-0.000633989	0.000216773	925	208	0.00354441	0.0393229
186	2 recent pectin	PWY0_1533	a_pect_fo_dr	-0.000802364	0.000245865	925	196	0.00114495	0.019801
187	2 recent pectin	PWY0_41	a_pect_fo_dr	-0.000407279	0.000118412	925	148	0.000621568	0.0146193
188	2 recent pectin	PWY490_3	a_pect_fo_dr	-0.000103031	0.000119633	925	243	0.389599	0.574145
189	2 recent pectin	PWY4FS_7	a_pect_fo_dr	-0.001542	0.000606046	925	903	0.0111893	0.0756265
190	2 recent pectin	PWY4FS_8	a_pect_fo_dr	-0.00154199	0.000606042	925	903	0.0111896	0.0756265
191	2 recent pectin	PWY66_398	a_pect_fo_dr	8.59751e-05	0.000207734	925	284	0.679182	0.813463
192	2 recent pectin	PWY66_400	a_pect_fo_dr	-0.000926727	0.000568006	925	913	0.103323	0.311133
193	2 recent pectin	SALVADEHYPOX	a_pect_fo_dr	-0.000528363	0.000362987	925	910	0.146174	0.376387
194	2 recent pectin	SO4ASSIM	a_pect_fo_dr	-0.0010082	0.000546528	925	829	0.0655208	0.239293
195	3 long-term total fiber	ARGORNPROST	aofib10v	-0.000120833	6.64873e-05	925	216	0.0701709	0.348471
196	3 long-term total fiber	ARGSYNBSUB	aofib10v	-0.000420213	0.000187016	925	907	0.0253627	0.266308
197	3 long-term total fiber	AST	aofib10v	-0.000138072	7.4858e-05	925	188	0.0660997	0.348471
198	3 long-term total fiber	BIOTIN_BIOSYNTH	aofib10v	-4.27353e-05	0.000149477	925	726	0.775151	0.984053
199	3 long-term total fiber	CITRULBIO	aofib10v	-0.000261792	0.000122928	925	907	0.0340126	0.289677
200	3 long-term total fiber	ECASYN	aofib10v	-0.000174571	8.2188e-05	925	148	0.0344853	0.289677
201	3 long-term total fiber	ENTBACSYN	aofib10v	-0.00028514	0.000142375	925	183	0.0461127	0.298911
202	3 long-term total fiber	FAO	aofib10v	-0.000117509	0.000102038	925	714	0.250398	0.577389
203	3 long-term total fiber	FERMENTATION	aofib10v	-0.000541986	0.000164914	925	718	0.00113709	0.0929399
204	3 long-term total fiber	FUCCAT	aofib10v	-0.000121744	0.000132512	925	862	0.358956	0.70472
205	3 long-term total fiber	GALACTARDEG	aofib10v	-0.000138194	8.03813e-05	925	225	0.0866018	0.365403
206	3 long-term total fiber	GLUCARDEG	aofib10v	-0.000162073	8.33422e-05	925	231	0.0527437	0.316462
207	3 long-term total fiber	GLUCONEO	aofib10v	-0.000108599	0.000167222	925	813	0.516551	0.834073
208	3 long-term total fiber	GLUCOSE1PMETAB	aofib10v	-0.000180723	0.00014107	925	440	0.201149	0.537618
209	3 long-term total fiber	GLUDEG_I	aofib10v	4.7273e-05	0.00016488	925	748	0.774528	0.984053
210	3 long-term total fiber	GLUTORN	aofib10v	-0.000379396	0.000159855	925	912	0.0182523	0.252401
211	3 long-term total fiber	GLYCOCAT	aofib10v	-0.00011537	0.000156122	925	688	0.460489	0.780311
212	3 long-term total fiber	GLYCOLYSIS	aofib10v	-8.13208e-05	0.000149391	925	917	0.586607	0.877505
213	3 long-term total fiber	GLYOXYLATE_BYPAS	aofib10v	-0.000239215	0.000136629	925	409	0.0809916	0.359359
214	3 long-term total fiber	HEMESYN2	aofib10v	6.65725e-05	0.000105746	925	869	0.529462	0.839148
215	3 long-term total fiber	KETOGLUCONMET	aofib10v	-0.000179189	8.43158e-05	925	261	0.0344027	0.289677
216	3 long-term total fiber	LACTOSECAT	aofib10v	-0.000301936	0.000121291	925	846	0.0133456	0.23978
217	3 long-term total fiber	NAD_BIOSYNTH	aofib10v	-0.000118858	0.00013872	925	713	0.392228	0.718473
218	3 long-term total fiber	NAGLIPASYN	aofib10v	3.06696e-05	0.000123836	925	750	0.804563	0.991897
219	3 long-term total fiber	P105	aofib10v	-0.000336041	0.000147601	925	290	0.0235114	0.266308
220	3 long-term total fiber	P108	aofib10v	-0.000237411	0.000133525	925	749	0.076398	0.351314
221	3 long-term total fiber	P122	aofib10v	0.000174674	8.94471e-05	925	372	0.0517658	0.314636
222	3 long-term total fiber	P124	aofib10v	9.07169e-05	4.64754e-05	925	189	0.0519042	0.314636
223	3 long-term total fiber	P162	aofib10v	-0.000204792	9.20038e-05	925	688	0.0267473	0.26964
224	3 long-term total fiber	P164	aofib10v	-0.000324204	9.02368e-05	925	722	0.000385088	0.056608
225	3 long-term total fiber	PENTOSE_P	aofib10v	-0.000159451	0.000140802	925	900	0.258332	0.586484
226	3 long-term total fiber	POLYISOPRENSYN	aofib10v	-0.000143913	0.000106612	925	370	0.178078	0.503697
227	3 long-term total fiber	PWY_241	aofib10v	-0.000267343	0.000108565	925	511	0.0143838	0.23978
228	3 long-term total fiber	PWY_2723	aofib10v	-0.000212555	0.000101779	925	215	0.037615	0.290388
229	3 long-term total fiber	PWY_2941	aofib10v	-0.000557697	0.00014465	925	903	0.000141409	0.0548903
230	3 long-term total fiber	PWY_4041	aofib10v	-0.000154876	0.000127811	925	340	0.226552	0.561011
231	3 long-term total fiber	PWY_4702	aofib10v	-0.000214042	0.000127601	925	657	0.0944792	0.38579
232	3 long-term total fiber	PWY_4981	aofib10v	-0.000258078	0.000116183	925	915	0.0270493	0.26964
233	3 long-term total fiber	PWY_4984	aofib10v	-0.000241267	0.000118931	925	905	0.0433714	0.298911
234	3 long-term total fiber	PWY_5005	aofib10v	-8.56645e-05	0.000106195	925	682	0.420477	0.735835
235	3 long-term total fiber	PWY_5030	aofib10v	-0.000135175	0.000111471	925	900	0.226208	0.561011
236	3 long-term total fiber	PWY_5083	aofib10v	-4.80925e-05	0.000147065	925	487	0.743883	0.963443
237	3 long-term total fiber	PWY_5101	aofib10v	-0.000188079	0.000175104	925	919	0.283621	0.624833
238	3 long-term total fiber	PWY_5104	aofib10v	0.00045605	0.000185683	925	910	0.0146062	0.23978
239	3 long-term total fiber	PWY_5136	aofib10v	-0.000116289	9.14709e-05	925	714	0.204602	0.541918
240	3 long-term total fiber	PWY_5138	aofib10v	-0.00011606	4.89837e-05	925	153	0.0184579	0.252401
241	3 long-term total fiber	PWY_5154	aofib10v	-0.000352814	0.000143723	925	912	0.0146485	0.23978
242	3 long-term total fiber	PWY_5189	aofib10v	-0.000222132	0.000126371	925	762	0.07981	0.359359
243	3 long-term total fiber	PWY_5384	aofib10v	-0.000206468	0.000128665	925	699	0.109628	0.408372
244	3 long-term total fiber	PWY_5484	aofib10v	-8.24061e-05	0.000144414	925	917	0.568681	0.870549
245	3 long-term total fiber	PWY_5505	aofib10v	-0.000210965	0.00011685	925	402	0.0719965	0.348471
246	3 long-term total fiber	PWY_5676	aofib10v	-0.000326181	0.000128324	925	766	0.0115229	0.23978
247	3 long-term total fiber	PWY_5692	aofib10v	-8.2496e-05	3.73346e-05	925	182	0.0279152	0.273569
248	3 long-term total fiber	PWY_5705	aofib10v	-0.000174168	7.69719e-05	925	225	0.0243666	0.266308
249	3 long-term total fiber	PWY_5723	aofib10v	-0.000261001	0.000163615	925	295	0.11172	0.413155
250	3 long-term total fiber	PWY_5855	aofib10v	-0.000153184	0.000107558	925	306	0.155421	0.477631
251	3 long-term total fiber	PWY_5856	aofib10v	-0.000153184	0.000107558	925	306	0.155421	0.477631
252	3 long-term total fiber	PWY_5857	aofib10v	-0.000153184	0.000107558	925	306	0.155421	0.477631
253	3 long-term total fiber	PWY_5913	aofib10v	-0.000614793	0.00016247	925	662	0.000186702	0.0548903
254	3 long-term total fiber	PWY_5971	aofib10v	1.72182e-05	0.00016674	925	694	0.917822	0.996131
255	3 long-term total fiber	PWY_6147	aofib10v	6.54259e-07	0.000127465	925	906	0.995908	0.996131
256	3 long-term total fiber	PWY_6270	aofib10v	-0.000237612	0.000203101	925	866	0.242965	0.573147
257	3 long-term total fiber	PWY_6282	aofib10v	-1.91007e-05	0.000156888	925	726	0.90318	0.996131
258	3 long-term total fiber	PWY_6305	aofib10v	9.52606e-05	8.45727e-05	925	917	0.260904	0.590044
259	3 long-term total fiber	PWY_6353	aofib10v	-0.000381782	0.000117425	925	904	0.00127945	0.0929399
260	3 long-term total fiber	PWY_6519	aofib10v	-3.35882e-05	0.000142002	925	726	0.813179	0.991897
261	3 long-term total fiber	PWY_6531	aofib10v	0.000127371	9.47865e-05	925	839	0.180014	0.503697
262	3 long-term total fiber	PWY_6549	aofib10v	-0.000101361	8.35131e-05	925	380	0.225798	0.561011
263	3 long-term total fiber	PWY_6606	aofib10v	-0.00017215	6.53905e-05	925	902	0.0089299	0.23978
264	3 long-term total fiber	PWY_6608	aofib10v	-0.000250505	0.000108577	925	913	0.021733	0.266308
265	3 long-term total fiber	PWY_6708	aofib10v	-0.000153184	0.000107558	925	306	0.155421	0.477631
266	3 long-term total fiber	PWY_6803	aofib10v	-0.000185928	0.000126493	925	318	0.142642	0.472969
267	3 long-term total fiber	PWY_6823	aofib10v	-0.00017277	8.02286e-05	925	157	0.0320775	0.288113
268	3 long-term total fiber	PWY_6859	aofib10v	-0.000169592	0.000114694	925	490	0.140296	0.472969
269	3 long-term total fiber	PWY_6891	aofib10v	-0.000194541	0.000134133	925	263	0.148004	0.472969
270	3 long-term total fiber	PWY_6892	aofib10v	-0.00018679	0.000145477	925	406	0.200142	0.537618
271	3 long-term total fiber	PWY_7115	aofib10v	-7.72109e-05	8.21118e-05	925	478	0.347814	0.693269
272	3 long-term total fiber	PWY_7117	aofib10v	-0.000671511	0.000182929	925	566	0.000287765	0.056402
273	3 long-term total fiber	PWY_7204	aofib10v	-0.000267767	0.000143521	925	307	0.0630553	0.343301
274	3 long-term total fiber	PWY_7254	aofib10v	-0.000202716	0.000121396	925	329	0.0959883	0.389249
275	3 long-term total fiber	PWY_7269	aofib10v	-0.000222238	0.000124758	925	242	0.0758622	0.351314
276	3 long-term total fiber	PWY_7315	aofib10v	-0.000268226	0.000129377	925	272	0.0390147	0.290388
277	3 long-term total fiber	PWY_7392	aofib10v	-0.000169681	0.000137353	925	482	0.217685	0.561011
278	3 long-term total fiber	PWY_7409	aofib10v	-0.000179407	9.39045e-05	925	176	0.0570205	0.325515
279	3 long-term total fiber	PWY_7456	aofib10v	0.000380333	0.000219809	925	822	0.0845914	0.360433
280	3 long-term total fiber	PWY_7560	aofib10v	-0.00022708	0.000196009	925	868	0.247575	0.577389
281	3 long-term total fiber	PWY_922	aofib10v	-6.11015e-06	5.59908e-05	925	296	0.913174	0.996131
282	3 long-term total fiber	PWY0_1338	aofib10v	-0.000159941	7.71283e-05	925	208	0.0389546	0.290388
283	3 long-term total fiber	PWY0_1533	aofib10v	-0.00015585	9.07649e-05	925	196	0.0870008	0.365403
284	3 long-term total fiber	PWY0_41	aofib10v	-6.71965e-05	3.78172e-05	925	148	0.0766365	0.351314
285	3 long-term total fiber	PWY490_3	aofib10v	-1.46526e-05	3.34421e-05	925	243	0.661587	0.921833
286	3 long-term total fiber	PWY4FS_7	aofib10v	-5.48471e-05	0.000190932	925	903	0.774109	0.984053
287	3 long-term total fiber	PWY4FS_8	aofib10v	-5.48563e-05	0.00019093	925	903	0.774071	0.984053
288	3 long-term total fiber	PWY66_398	aofib10v	-6.15387e-06	5.78978e-05	925	284	0.915424	0.996131
289	3 long-term total fiber	PWY66_400	aofib10v	-0.000253263	0.000175443	925	913	0.149906	0.476458
290	3 long-term total fiber	SALVADEHYPOX	aofib10v	-0.000234096	0.000103992	925	910	0.0251114	0.266308
291	3 long-term total fiber	SO4ASSIM	aofib10v	-0.00027362	0.00017682	925	829	0.1228	0.445717
292	4 long-term cereal fiber	ARGORNPROST	ceraf10v	-0.000384429	0.000138789	925	216	0.00597766	0.184993
293	4 long-term cereal fiber	ARGSYNBSUB	ceraf10v	-0.000522623	0.000395288	925	907	0.187161	0.503232
294	4 long-term cereal fiber	AST	ceraf10v	-0.000254182	0.000158618	925	188	0.110119	0.423697
295	4 long-term cereal fiber	BIOTIN_BIOSYNTH	ceraf10v	-0.000212391	0.000314693	925	726	0.500262	0.778276
296	4 long-term cereal fiber	CITRULBIO	ceraf10v	-0.000255475	0.000259754	925	907	0.326171	0.625135
297	4 long-term cereal fiber	ECASYN	ceraf10v	-0.000268221	0.000174558	925	148	0.125474	0.433045
298	4 long-term cereal fiber	ENTBACSYN	ceraf10v	-0.000650854	0.000300318	925	183	0.0310329	0.302354
299	4 long-term cereal fiber	FAO	ceraf10v	-0.000208613	0.000215052	925	714	0.332829	0.631301
300	4 long-term cereal fiber	FERMENTATION	ceraf10v	-0.00104398	0.000344338	925	718	0.00266216	0.144668
301	4 long-term cereal fiber	FUCCAT	ceraf10v	-0.0002552	0.000279677	925	862	0.362257	0.667734
302	4 long-term cereal fiber	GALACTARDEG	ceraf10v	-0.000217817	0.000170377	925	225	0.202101	0.516676
303	4 long-term cereal fiber	GLUCARDEG	ceraf10v	-0.00021782	0.000176993	925	231	0.219425	0.530954
304	4 long-term cereal fiber	GLUCONEO	ceraf10v	-0.00105336	0.000347424	925	813	0.00264652	0.144668
305	4 long-term cereal fiber	GLUCOSE1PMETAB	ceraf10v	-0.000561989	0.000297582	925	440	0.0599373	0.351877
306	4 long-term cereal fiber	GLUDEG_I	ceraf10v	-0.000185306	0.000348087	925	748	0.594877	0.82303
307	4 long-term cereal fiber	GLUTORN	ceraf10v	-0.000399102	0.000338639	925	912	0.239543	0.550201
308	4 long-term cereal fiber	GLYCOCAT	ceraf10v	-0.000233754	0.000329441	925	688	0.478543	0.772834
309	4 long-term cereal fiber	GLYCOLYSIS	ceraf10v	-3.39382e-05	0.000313449	925	917	0.913855	0.992663
310	4 long-term cereal fiber	GLYOXYLATE_BYPAS	ceraf10v	-0.00062865	0.000288573	925	409	0.0301586	0.302354
311	4 long-term cereal fiber	HEMESYN2	ceraf10v	0.000207285	0.000222478	925	869	0.352253	0.655458
312	4 long-term cereal fiber	KETOGLUCONMET	ceraf10v	-0.000430448	0.000177586	925	261	0.0159761	0.253421
313	4 long-term cereal fiber	LACTOSECAT	ceraf10v	-0.000545161	0.000255335	925	846	0.033612	0.30881
314	4 long-term cereal fiber	NAD_BIOSYNTH	ceraf10v	-0.00028832	0.000292583	925	713	0.325226	0.625135
315	4 long-term cereal fiber	NAGLIPASYN	ceraf10v	-3.1831e-05	0.000261059	925	750	0.903038	0.992663
316	4 long-term cereal fiber	P105	ceraf10v	-0.000692586	0.000312217	925	290	0.0273033	0.288776
317	4 long-term cereal fiber	P108	ceraf10v	-0.000190504	0.000281813	925	749	0.499581	0.778276
318	4 long-term cereal fiber	P122	ceraf10v	9.22239e-05	0.000189318	925	372	0.626528	0.844951
319	4 long-term cereal fiber	P124	ceraf10v	6.4221e-05	9.62733e-05	925	189	0.505307	0.779644
320	4 long-term cereal fiber	P162	ceraf10v	-0.00039111	0.000192239	925	688	0.0428159	0.32208
321	4 long-term cereal fiber	P164	ceraf10v	-0.000650499	0.000187383	925	722	0.000604385	0.144668
322	4 long-term cereal fiber	PENTOSE_P	ceraf10v	-0.00043006	0.000295085	925	900	0.146078	0.449705
323	4 long-term cereal fiber	POLYISOPRENSYN	ceraf10v	-0.000407005	0.000224948	925	370	0.071429	0.365741
324	4 long-term cereal fiber	PWY_241	ceraf10v	-0.000609398	0.000225319	925	511	0.00727813	0.194525
325	4 long-term cereal fiber	PWY_2723	ceraf10v	-0.000432556	0.000215309	925	215	0.0454636	0.32208
326	4 long-term cereal fiber	PWY_2941	ceraf10v	-0.000816245	0.000306616	925	903	0.00820827	0.208042
327	4 long-term cereal fiber	PWY_4041	ceraf10v	-0.000414479	0.000270412	925	340	0.126395	0.433045
328	4 long-term cereal fiber	PWY_4702	ceraf10v	-1.44212e-05	0.000269754	925	657	0.957401	0.992663
329	4 long-term cereal fiber	PWY_4981	ceraf10v	-0.000600132	0.000241907	925	915	0.0136698	0.242263
330	4 long-term cereal fiber	PWY_4984	ceraf10v	-0.000220539	0.000251268	925	905	0.380831	0.691515
331	4 long-term cereal fiber	PWY_5005	ceraf10v	1.80173e-05	0.000223388	925	682	0.935772	0.992663
332	4 long-term cereal fiber	PWY_5030	ceraf10v	-0.00049983	0.0002332	925	900	0.0329121	0.307179
333	4 long-term cereal fiber	PWY_5083	ceraf10v	-0.00028531	0.000311062	925	487	0.359776	0.665246
334	4 long-term cereal fiber	PWY_5101	ceraf10v	0.000551946	0.000368786	925	919	0.135541	0.443617
335	4 long-term cereal fiber	PWY_5104	ceraf10v	0.000479607	0.000391906	925	910	0.222033	0.535062
336	4 long-term cereal fiber	PWY_5136	ceraf10v	-0.000184941	0.000192703	925	714	0.338003	0.637006
337	4 long-term cereal fiber	PWY_5138	ceraf10v	-0.000102723	0.000104298	925	153	0.325495	0.625135
338	4 long-term cereal fiber	PWY_5154	ceraf10v	-0.000427371	0.000303942	925	912	0.160749	0.46784
339	4 long-term cereal fiber	PWY_5189	ceraf10v	-0.000449871	0.000265982	925	762	0.0918518	0.406081
340	4 long-term cereal fiber	PWY_5384	ceraf10v	-0.000763119	0.000268759	925	699	0.00484389	0.171168
341	4 long-term cereal fiber	PWY_5484	ceraf10v	-2.60712e-05	0.000302859	925	917	0.93146	0.992663
342	4 long-term cereal fiber	PWY_5505	ceraf10v	-0.00038244	0.00024633	925	402	0.121612	0.433045
343	4 long-term cereal fiber	PWY_5676	ceraf10v	-0.000670774	0.000268939	925	766	0.013185	0.242263
344	4 long-term cereal fiber	PWY_5692	ceraf10v	-0.000185168	7.84656e-05	925	182	0.0189739	0.253421
345	4 long-term cereal fiber	PWY_5705	ceraf10v	-0.000308841	0.000163323	925	225	0.0596075	0.351877
346	4 long-term cereal fiber	PWY_5723	ceraf10v	-0.000760275	0.00034498	925	295	0.0283129	0.29207
347	4 long-term cereal fiber	PWY_5855	ceraf10v	-0.000408876	0.000227405	925	306	0.0731889	0.365741
348	4 long-term cereal fiber	PWY_5856	ceraf10v	-0.000408876	0.000227405	925	306	0.0731889	0.365741
349	4 long-term cereal fiber	PWY_5857	ceraf10v	-0.000408876	0.000227405	925	306	0.0731889	0.365741
350	4 long-term cereal fiber	PWY_5913	ceraf10v	-0.00102162	0.000340611	925	662	0.0029524	0.144668
351	4 long-term cereal fiber	PWY_5971	ceraf10v	-0.000260925	0.000350731	925	694	0.457507	0.759483
352	4 long-term cereal fiber	PWY_6147	ceraf10v	0.000297578	0.000267295	925	906	0.266512	0.586925
353	4 long-term cereal fiber	PWY_6270	ceraf10v	-0.000604754	0.000425878	925	866	0.156691	0.46784
354	4 long-term cereal fiber	PWY_6282	ceraf10v	-0.000173015	0.000330656	925	726	0.601198	0.829823
355	4 long-term cereal fiber	PWY_6305	ceraf10v	0.000102589	0.000177251	925	917	0.563198	0.804623
356	4 long-term cereal fiber	PWY_6353	ceraf10v	-0.000686637	0.000247746	925	904	0.00594315	0.184993
357	4 long-term cereal fiber	PWY_6519	ceraf10v	-0.000188789	0.000299108	925	726	0.528419	0.789176
358	4 long-term cereal fiber	PWY_6531	ceraf10v	0.00048956	0.000198066	925	839	0.0140084	0.242263
359	4 long-term cereal fiber	PWY_6549	ceraf10v	-0.000254142	0.000173065	925	380	0.143092	0.447543
360	4 long-term cereal fiber	PWY_6606	ceraf10v	-0.000428092	0.000135821	925	902	0.00180495	0.144668
361	4 long-term cereal fiber	PWY_6608	ceraf10v	-0.000360051	0.000228373	925	913	0.116012	0.423697
362	4 long-term cereal fiber	PWY_6708	ceraf10v	-0.000408876	0.000227405	925	306	0.0731889	0.365741
363	4 long-term cereal fiber	PWY_6803	ceraf10v	-0.000473869	0.000267212	925	318	0.0771951	0.37513
364	4 long-term cereal fiber	PWY_6823	ceraf10v	-0.00022328	0.000170597	925	157	0.191616	0.509031
365	4 long-term cereal fiber	PWY_6859	ceraf10v	-0.000316963	0.000242848	925	490	0.19286	0.509031
366	4 long-term cereal fiber	PWY_6891	ceraf10v	-0.000534178	0.000283352	925	263	0.0603862	0.351877
367	4 long-term cereal fiber	PWY_6892	ceraf10v	-0.000607511	0.000306457	925	406	0.0483729	0.328885
368	4 long-term cereal fiber	PWY_7115	ceraf10v	-0.000216834	0.000170923	925	478	0.205632	0.516715
369	4 long-term cereal fiber	PWY_7117	ceraf10v	-0.00104541	0.000382794	925	566	0.00673506	0.188582
370	4 long-term cereal fiber	PWY_7204	ceraf10v	-0.000760711	0.000302084	925	307	0.0123253	0.234045
371	4 long-term cereal fiber	PWY_7254	ceraf10v	-0.000475815	0.000256598	925	329	0.0646944	0.358871
372	4 long-term cereal fiber	PWY_7269	ceraf10v	-0.000481673	0.000264271	925	242	0.0693635	0.365741
373	4 long-term cereal fiber	PWY_7315	ceraf10v	-0.000497533	0.000273997	925	272	0.0704268	0.365741
374	4 long-term cereal fiber	PWY_7392	ceraf10v	-0.000431587	0.000289618	925	482	0.137282	0.443617
375	4 long-term cereal fiber	PWY_7409	ceraf10v	-0.000324624	0.000199044	925	176	0.10398	0.423143
376	4 long-term cereal fiber	PWY_7456	ceraf10v	0.000180904	0.000465508	925	822	0.69784	0.888787
377	4 long-term cereal fiber	PWY_7560	ceraf10v	-0.000592258	0.000410995	925	868	0.150666	0.459025
378	4 long-term cereal fiber	PWY_922	ceraf10v	-5.0254e-05	0.00011776	925	296	0.669881	0.875311
379	4 long-term cereal fiber	PWY0_1338	ceraf10v	-0.000268269	0.00016356	925	208	0.10203	0.423143
380	4 long-term cereal fiber	PWY0_1533	ceraf10v	-0.000304624	0.000192239	925	196	0.114131	0.423697
381	4 long-term cereal fiber	PWY0_41	ceraf10v	-0.000177243	7.9482e-05	925	148	0.0265403	0.288776
382	4 long-term cereal fiber	PWY490_3	ceraf10v	-9.42483e-05	6.93705e-05	925	243	0.175334	0.481759
383	4 long-term cereal fiber	PWY4FS_7	ceraf10v	0.000104206	0.000402099	925	903	0.795698	0.949062
384	4 long-term cereal fiber	PWY4FS_8	ceraf10v	0.00010419	0.000402095	925	903	0.795727	0.949062
385	4 long-term cereal fiber	PWY66_398	ceraf10v	2.06579e-05	0.000120346	925	284	0.863833	0.986279
386	4 long-term cereal fiber	PWY66_400	ceraf10v	-0.000699964	0.000368105	925	913	0.0582304	0.351877
387	4 long-term cereal fiber	SALVADEHYPOX	ceraf10v	-0.000354414	0.000218417	925	910	0.105786	0.423143
388	4 long-term cereal fiber	SO4ASSIM	ceraf10v	-0.000485294	0.00037344	925	829	0.194782	0.509031
389	5 long-term fruit fiber	ARGORNPROST	frtaf10v	-0.000220557	0.000147229	925	216	0.135151	0.490083
390	5 long-term fruit fiber	ARGSYNBSUB	frtaf10v	-0.000792656	0.000414279	925	907	0.0566148	0.375235
391	5 long-term fruit fiber	AST	frtaf10v	-0.000279763	0.000164727	925	188	0.0904614	0.421553
392	5 long-term fruit fiber	BIOTIN_BIOSYNTH	frtaf10v	-5.87373e-05	0.000329882	925	726	0.858795	0.992055
393	5 long-term fruit fiber	CITRULBIO	frtaf10v	-0.000730505	0.000270854	925	907	0.00737504	0.218891
394	5 long-term fruit fiber	ECASYN	frtaf10v	-0.000394978	0.000180596	925	148	0.0294981	0.289648
395	5 long-term fruit fiber	ENTBACSYN	frtaf10v	-0.000481503	0.000314421	925	183	0.126712	0.473226
396	5 long-term fruit fiber	FAO	frtaf10v	-0.000200364	0.000225398	925	714	0.374731	0.72654
397	5 long-term fruit fiber	FERMENTATION	frtaf10v	-0.000859276	0.000370524	925	718	0.0210366	0.285296
398	5 long-term fruit fiber	FUCCAT	frtaf10v	-0.000130698	0.000292336	925	862	0.655126	0.903676
399	5 long-term fruit fiber	GALACTARDEG	frtaf10v	-0.000303308	0.000176789	925	225	0.0872398	0.420037
400	5 long-term fruit fiber	GLUCARDEG	frtaf10v	-0.000380985	0.000183075	925	231	0.0382622	0.325259
401	5 long-term fruit fiber	GLUCONEO	frtaf10v	0.000208709	0.00036895	925	813	0.572015	0.839274
402	5 long-term fruit fiber	GLUCOSE1PMETAB	frtaf10v	-0.000215158	0.000310789	925	440	0.489277	0.796939
403	5 long-term fruit fiber	GLUDEG_I	frtaf10v	0.000391252	0.000362498	925	748	0.281278	0.637974
404	5 long-term fruit fiber	GLUTORN	frtaf10v	-0.000732431	0.000353826	925	912	0.0392745	0.325259
405	5 long-term fruit fiber	GLYCOCAT	frtaf10v	-0.000382477	0.000343654	925	688	0.266577	0.632045
406	5 long-term fruit fiber	GLYCOLYSIS	frtaf10v	-0.000393487	0.000330118	925	917	0.234188	0.601321
407	5 long-term fruit fiber	GLYOXYLATE_BYPAS	frtaf10v	-0.000382617	0.000300945	925	409	0.20456	0.582356
408	5 long-term fruit fiber	HEMESYN2	frtaf10v	-2.4152e-05	0.000233538	925	869	0.917698	0.992055
409	5 long-term fruit fiber	KETOGLUCONMET	frtaf10v	-0.00027297	0.000186527	925	261	0.144393	0.508401
410	5 long-term fruit fiber	LACTOSECAT	frtaf10v	-0.000384319	0.000269881	925	846	0.155453	0.531648
411	5 long-term fruit fiber	NAD_BIOSYNTH	frtaf10v	-0.000188197	0.000305901	925	713	0.53886	0.832984
412	5 long-term fruit fiber	NAGLIPASYN	frtaf10v	-5.67963e-05	0.000273099	925	750	0.835389	0.985228
413	5 long-term fruit fiber	P105	frtaf10v	-0.000613971	0.000325632	925	290	0.0603178	0.377307
414	5 long-term fruit fiber	P108	frtaf10v	-0.000529082	0.000295268	925	749	0.0741126	0.403153
415	5 long-term fruit fiber	P122	frtaf10v	0.000480703	0.000196975	925	372	0.015227	0.270077
416	5 long-term fruit fiber	P124	frtaf10v	0.000230967	0.000104127	925	189	0.0272633	0.289648
417	5 long-term fruit fiber	P162	frtaf10v	-0.000456903	0.000204679	925	688	0.0262803	0.289648
418	5 long-term fruit fiber	P164	frtaf10v	-0.000588756	0.00020331	925	722	0.00405355	0.195132
419	5 long-term fruit fiber	PENTOSE_P	frtaf10v	-0.00039264	0.000311372	925	900	0.208235	0.582356
420	5 long-term fruit fiber	POLYISOPRENSYN	frtaf10v	-0.000234432	0.00023483	925	370	0.318928	0.657999
421	5 long-term fruit fiber	PWY_241	frtaf10v	-0.000404714	0.000243405	925	511	0.0973956	0.433853
422	5 long-term fruit fiber	PWY_2723	frtaf10v	-0.000380594	0.0002245	925	215	0.0910496	0.421553
423	5 long-term fruit fiber	PWY_2941	frtaf10v	-0.000896999	0.000324604	925	903	0.00605933	0.218891
424	5 long-term fruit fiber	PWY_4041	frtaf10v	-0.000245435	0.00028108	925	340	0.383247	0.72654
425	5 long-term fruit fiber	PWY_4702	frtaf10v	-0.000674243	0.000280382	925	657	0.0167609	0.273762
426	5 long-term fruit fiber	PWY_4981	frtaf10v	-0.000358397	0.000259822	925	915	0.168713	0.542094
427	5 long-term fruit fiber	PWY_4984	frtaf10v	-0.000703814	0.000261826	925	905	0.00756953	0.218891
428	5 long-term fruit fiber	PWY_5005	frtaf10v	-0.000284999	0.000234435	925	682	0.225005	0.601321
429	5 long-term fruit fiber	PWY_5030	frtaf10v	-0.000276511	0.000246481	925	900	0.26279	0.632045
430	5 long-term fruit fiber	PWY_5083	frtaf10v	-1.01172e-05	0.000323244	925	487	0.975052	0.992055
431	5 long-term fruit fiber	PWY_5101	frtaf10v	-0.00065711	0.00038471	925	919	0.0886131	0.420037
432	5 long-term fruit fiber	PWY_5104	frtaf10v	0.00124393	0.000409161	925	910	0.00256173	0.193538
433	5 long-term fruit fiber	PWY_5136	frtaf10v	-0.00022552	0.000202143	925	714	0.265443	0.632045
434	5 long-term fruit fiber	PWY_5138	frtaf10v	-0.000305392	0.000107363	925	153	0.00475165	0.199569
435	5 long-term fruit fiber	PWY_5154	frtaf10v	-0.000607684	0.000318895	925	912	0.0576045	0.375235
436	5 long-term fruit fiber	PWY_5189	frtaf10v	-0.000285634	0.000280147	925	762	0.308724	0.650787
437	5 long-term fruit fiber	PWY_5384	frtaf10v	-0.000399075	0.000283996	925	699	0.160981	0.537824
438	5 long-term fruit fiber	PWY_5484	frtaf10v	-0.000391836	0.000319227	925	917	0.220578	0.598223
439	5 long-term fruit fiber	PWY_5505	frtaf10v	-0.000403022	0.000258301	925	402	0.119706	0.464197
440	5 long-term fruit fiber	PWY_5676	frtaf10v	-0.000581364	0.00028545	925	766	0.0425157	0.333823
441	5 long-term fruit fiber	PWY_5692	frtaf10v	-0.000134404	8.28113e-05	925	182	0.105642	0.450438
442	5 long-term fruit fiber	PWY_5705	frtaf10v	-0.000323374	0.000169632	925	225	0.0575494	0.375235
443	5 long-term fruit fiber	PWY_5723	frtaf10v	-0.000380808	0.000360588	925	295	0.291772	0.638034
444	5 long-term fruit fiber	PWY_5855	frtaf10v	-0.000282168	0.00023653	925	306	0.233814	0.601321
445	5 long-term fruit fiber	PWY_5856	frtaf10v	-0.000282168	0.00023653	925	306	0.233814	0.601321
446	5 long-term fruit fiber	PWY_5857	frtaf10v	-0.000282168	0.00023653	925	306	0.233814	0.601321
447	5 long-term fruit fiber	PWY_5913	frtaf10v	-0.000995638	0.000366477	925	662	0.0069566	0.218891
448	5 long-term fruit fiber	PWY_5971	frtaf10v	0.000196275	0.000368042	925	694	0.594208	0.852181
449	5 long-term fruit fiber	PWY_6147	frtaf10v	-7.19815e-05	0.000281722	925	906	0.798502	0.976132
450	5 long-term fruit fiber	PWY_6270	frtaf10v	-0.000556977	0.000449267	925	866	0.216005	0.591317
451	5 long-term fruit fiber	PWY_6282	frtaf10v	4.33276e-05	0.000345981	925	726	0.900422	0.992055
452	5 long-term fruit fiber	PWY_6305	frtaf10v	0.000193038	0.000187603	925	917	0.304285	0.649208
453	5 long-term fruit fiber	PWY_6353	frtaf10v	-0.000782854	0.000260304	925	904	0.00284922	0.193538
454	5 long-term fruit fiber	PWY_6519	frtaf10v	-3.27421e-05	0.000313273	925	726	0.916827	0.992055
455	5 long-term fruit fiber	PWY_6531	frtaf10v	0.000222983	0.000209574	925	839	0.288145	0.638021
456	5 long-term fruit fiber	PWY_6549	frtaf10v	-0.000216956	0.000186521	925	380	0.245618	0.616236
457	5 long-term fruit fiber	PWY_6606	frtaf10v	-0.000185407	0.000146755	925	902	0.207424	0.582356
458	5 long-term fruit fiber	PWY_6608	frtaf10v	-0.00055146	0.000240833	925	913	0.0227035	0.285296
459	5 long-term fruit fiber	PWY_6708	frtaf10v	-0.000282168	0.00023653	925	306	0.233814	0.601321
460	5 long-term fruit fiber	PWY_6803	frtaf10v	-0.000332245	0.000278494	925	318	0.233792	0.601321
461	5 long-term fruit fiber	PWY_6823	frtaf10v	-0.000399009	0.000176219	925	157	0.0242598	0.285296
462	5 long-term fruit fiber	PWY_6859	frtaf10v	-0.000275993	0.000252648	925	490	0.275529	0.635403
463	5 long-term fruit fiber	PWY_6891	frtaf10v	-0.000269126	0.00029542	925	263	0.36302	0.713899
464	5 long-term fruit fiber	PWY_6892	frtaf10v	-0.000245859	0.000320664	925	406	0.443843	0.758661
465	5 long-term fruit fiber	PWY_7115	frtaf10v	-0.000253109	0.000182527	925	478	0.166511	0.540931
466	5 long-term fruit fiber	PWY_7117	frtaf10v	-0.00118623	0.000412535	925	566	0.00431414	0.195132
467	5 long-term fruit fiber	PWY_7204	frtaf10v	-0.000325949	0.000317051	925	307	0.30473	0.649208
468	5 long-term fruit fiber	PWY_7254	frtaf10v	-0.000351669	0.000267403	925	329	0.189456	0.562626
469	5 long-term fruit fiber	PWY_7269	frtaf10v	-0.000365223	0.000274678	925	242	0.184631	0.560855
470	5 long-term fruit fiber	PWY_7315	frtaf10v	-0.000555708	0.000284884	925	272	0.052023	0.35399
471	5 long-term fruit fiber	PWY_7392	frtaf10v	-0.000237192	0.000303058	925	482	0.434445	0.749832
472	5 long-term fruit fiber	PWY_7409	frtaf10v	-0.000367034	0.000206622	925	176	0.0766748	0.403153
473	5 long-term fruit fiber	PWY_7456	frtaf10v	0.00107389	0.000483086	925	822	0.0269324	0.289648
474	5 long-term fruit fiber	PWY_7560	frtaf10v	-0.000521004	0.000433589	925	868	0.230431	0.601321
475	5 long-term fruit fiber	PWY_922	frtaf10v	-2.47094e-05	0.000123671	925	296	0.841769	0.987944
476	5 long-term fruit fiber	PWY0_1338	frtaf10v	-0.000302543	0.000169947	925	208	0.0760306	0.403153
477	5 long-term fruit fiber	PWY0_1533	frtaf10v	-0.000300683	0.000199758	925	196	0.133302	0.486843
478	5 long-term fruit fiber	PWY0_41	frtaf10v	-0.000102653	8.36583e-05	925	148	0.220773	0.598223
479	5 long-term fruit fiber	PWY490_3	frtaf10v	4.3745e-05	7.45479e-05	925	243	0.557741	0.833851
480	5 long-term fruit fiber	PWY4FS_7	frtaf10v	-0.000425959	0.000420684	925	903	0.312065	0.650787
481	5 long-term fruit fiber	PWY4FS_8	frtaf10v	-0.000425979	0.00042068	925	903	0.312038	0.650787
482	5 long-term fruit fiber	PWY66_398	frtaf10v	-9.06031e-05	0.000129081	925	284	0.483246	0.789302
483	5 long-term fruit fiber	PWY66_400	frtaf10v	-0.000396652	0.000388221	925	913	0.307715	0.650787
484	5 long-term fruit fiber	SALVADEHYPOX	frtaf10v	-0.000524286	0.000230787	925	910	0.0237853	0.285296
485	5 long-term fruit fiber	SO4ASSIM	frtaf10v	-0.0008806	0.000387984	925	829	0.0239127	0.285296
486	6 long-term vegetable fiber	ARGORNPROST	vegaf10v	6.63161e-05	0.00016515	925	216	0.688302	0.952218
487	6 long-term vegetable fiber	ARGSYNBSUB	vegaf10v	-0.000696156	0.000464318	925	907	0.134824	0.617582
488	6 long-term vegetable fiber	AST	vegaf10v	-0.000157365	0.000185601	925	188	0.397184	0.799898
489	6 long-term vegetable fiber	BIOTIN_BIOSYNTH	vegaf10v	2.22271e-05	0.00036927	925	726	0.952042	0.99969
490	6 long-term vegetable fiber	CITRULBIO	vegaf10v	-0.000375352	0.000305484	925	907	0.220126	0.69377
491	6 long-term vegetable fiber	ECASYN	vegaf10v	-0.000212374	0.00020402	925	148	0.298737	0.769484
492	6 long-term vegetable fiber	ENTBACSYN	vegaf10v	-0.000307844	0.000353473	925	183	0.384501	0.799898
493	6 long-term vegetable fiber	FAO	vegaf10v	-0.000135984	0.000252462	925	714	0.59054	0.894373
494	6 long-term vegetable fiber	FERMENTATION	vegaf10v	-0.000753308	0.000412988	925	718	0.0691385	0.536097
495	6 long-term vegetable fiber	FUCCAT	vegaf10v	-0.000256932	0.000327337	925	862	0.433109	0.818869
496	6 long-term vegetable fiber	GALACTARDEG	vegaf10v	-0.000165883	0.000199138	925	225	0.405501	0.799898
497	6 long-term vegetable fiber	GLUCARDEG	vegaf10v	-0.000229757	0.000206552	925	231	0.266874	0.739984
498	6 long-term vegetable fiber	GLUCONEO	vegaf10v	0.000219853	0.000413155	925	813	0.595022	0.894373
499	6 long-term vegetable fiber	GLUCOSE1PMETAB	vegaf10v	-0.000182172	0.000349004	925	440	0.60207	0.894373
500	6 long-term vegetable fiber	GLUDEG_I	vegaf10v	-5.74866e-05	0.000407109	925	748	0.887799	0.99969
501	6 long-term vegetable fiber	GLUTORN	vegaf10v	-0.000674775	0.000396755	925	912	0.0900146	0.569667
502	6 long-term vegetable fiber	GLYCOCAT	vegaf10v	3.28177e-06	0.000385937	925	688	0.993221	0.99969
503	6 long-term vegetable fiber	GLYCOLYSIS	vegaf10v	-0.000332989	0.000369111	925	917	0.3677	0.794882
504	6 long-term vegetable fiber	GLYOXYLATE_BYPAS	vegaf10v	-0.00018446	0.000338771	925	409	0.586501	0.894373
505	6 long-term vegetable fiber	HEMESYN2	vegaf10v	0.000128146	0.000261294	925	869	0.624184	0.908465
506	6 long-term vegetable fiber	KETOGLUCONMET	vegaf10v	-0.000181961	0.000209551	925	261	0.385914	0.799898
507	6 long-term vegetable fiber	LACTOSECAT	vegaf10v	-0.000476762	0.000301213	925	846	0.114526	0.59328
508	6 long-term vegetable fiber	NAD_BIOSYNTH	vegaf10v	-0.000196441	0.000342767	925	713	0.567	0.894373
509	6 long-term vegetable fiber	NAGLIPASYN	vegaf10v	0.000255268	0.00030557	925	750	0.404157	0.799898
510	6 long-term vegetable fiber	P105	vegaf10v	-0.00034751	0.000366969	925	290	0.344413	0.782558
511	6 long-term vegetable fiber	P108	vegaf10v	-0.000265774	0.000331303	925	749	0.423053	0.810277
512	6 long-term vegetable fiber	P122	vegaf10v	0.000271017	0.000221947	925	372	0.222997	0.69377
513	6 long-term vegetable fiber	P124	vegaf10v	0.000111851	0.000116243	925	189	0.3367	0.782558
514	6 long-term vegetable fiber	P162	vegaf10v	3.49371e-05	0.000229871	925	688	0.879296	0.99969
515	6 long-term vegetable fiber	P164	vegaf10v	-0.000188624	0.000228359	925	722	0.409472	0.799898
516	6 long-term vegetable fiber	PENTOSE_P	vegaf10v	0.000165494	0.000348527	925	900	0.635238	0.91865
517	6 long-term vegetable fiber	POLYISOPRENSYN	vegaf10v	-9.07865e-05	0.000263937	925	370	0.731111	0.963886
518	6 long-term vegetable fiber	PWY_241	vegaf10v	-0.000295864	0.000271045	925	511	0.275917	0.751836
519	6 long-term vegetable fiber	PWY_2723	vegaf10v	-0.00022573	0.000252772	925	215	0.372569	0.799527
520	6 long-term vegetable fiber	PWY_2941	vegaf10v	-0.000916258	0.000362435	925	903	0.0119773	0.358742
521	6 long-term vegetable fiber	PWY_4041	vegaf10v	-0.000113795	0.000316154	925	340	0.719147	0.961042
522	6 long-term vegetable fiber	PWY_4702	vegaf10v	-0.000302119	0.000316124	925	657	0.339976	0.782558
523	6 long-term vegetable fiber	PWY_4981	vegaf10v	-0.000184713	0.000289866	925	915	0.52443	0.888361
524	6 long-term vegetable fiber	PWY_4984	vegaf10v	-0.000343622	0.000295389	925	905	0.245619	0.729414
525	6 long-term vegetable fiber	PWY_5005	vegaf10v	-0.000121694	0.000262596	925	682	0.643382	0.921002
526	6 long-term vegetable fiber	PWY_5030	vegaf10v	0.00028087	0.000275852	925	900	0.30939	0.780777
527	6 long-term vegetable fiber	PWY_5083	vegaf10v	6.91506e-06	0.000363048	925	487	0.984816	0.99969
528	6 long-term vegetable fiber	PWY_5101	vegaf10v	-0.000700833	0.000431366	925	919	0.105252	0.569667
529	6 long-term vegetable fiber	PWY_5104	vegaf10v	0.000870932	0.000460715	925	910	0.0596472	0.523741
530	6 long-term vegetable fiber	PWY_5136	vegaf10v	-0.000129647	0.00022643	925	714	0.567365	0.894373
531	6 long-term vegetable fiber	PWY_5138	vegaf10v	-0.000200483	0.000121478	925	153	0.0999221	0.569667
532	6 long-term vegetable fiber	PWY_5154	vegaf10v	-0.000623509	0.000356908	925	912	0.0816305	0.569667
533	6 long-term vegetable fiber	PWY_5189	vegaf10v	-0.000229269	0.000313525	925	762	0.465188	0.857834
534	6 long-term vegetable fiber	PWY_5384	vegaf10v	0.000101643	0.000319064	925	699	0.750279	0.973872
535	6 long-term vegetable fiber	PWY_5484	vegaf10v	-0.00034704	0.000356817	925	917	0.331527	0.782558
536	6 long-term vegetable fiber	PWY_5505	vegaf10v	-0.000250069	0.000289843	925	402	0.388939	0.799898
537	6 long-term vegetable fiber	PWY_5676	vegaf10v	-0.000124492	0.000320444	925	766	0.697917	0.955553
538	6 long-term vegetable fiber	PWY_5692	vegaf10v	-8.82791e-05	9.28919e-05	925	182	0.342726	0.782558
539	6 long-term vegetable fiber	PWY_5705	vegaf10v	-0.000261723	0.000191025	925	225	0.171677	0.644968
540	6 long-term vegetable fiber	PWY_5723	vegaf10v	-0.000124183	0.000405546	925	295	0.759656	0.977413
541	6 long-term vegetable fiber	PWY_5855	vegaf10v	-0.000105769	0.000266279	925	306	0.691492	0.952218
542	6 long-term vegetable fiber	PWY_5856	vegaf10v	-0.000105769	0.000266279	925	306	0.691492	0.952218
543	6 long-term vegetable fiber	PWY_5857	vegaf10v	-0.000105769	0.000266279	925	306	0.691492	0.952218
544	6 long-term vegetable fiber	PWY_5913	vegaf10v	-0.00105561	0.000407387	925	662	0.0100263	0.358742
545	6 long-term vegetable fiber	PWY_5971	vegaf10v	9.42043e-05	0.000411891	925	694	0.819246	0.994049
546	6 long-term vegetable fiber	PWY_6147	vegaf10v	-0.000284247	0.000314656	925	906	0.367053	0.794882
547	6 long-term vegetable fiber	PWY_6270	vegaf10v	-1.23908e-06	0.000503274	925	866	0.998037	0.999737
548	6 long-term vegetable fiber	PWY_6282	vegaf10v	1.13341e-05	0.000387473	925	726	0.976683	0.99969
549	6 long-term vegetable fiber	PWY_6305	vegaf10v	0.000183592	0.000209368	925	917	0.381237	0.799898
550	6 long-term vegetable fiber	PWY_6353	vegaf10v	-0.000306133	0.000294672	925	904	0.29968	0.769484
551	6 long-term vegetable fiber	PWY_6519	vegaf10v	1.63251e-05	0.000350761	925	726	0.962909	0.99969
552	6 long-term vegetable fiber	PWY_6531	vegaf10v	-0.000293459	0.00023435	925	839	0.211429	0.684502
553	6 long-term vegetable fiber	PWY_6549	vegaf10v	7.36024e-05	0.000207319	925	380	0.722815	0.961719
554	6 long-term vegetable fiber	PWY_6606	vegaf10v	-0.000124102	0.00016366	925	902	0.448884	0.843271
555	6 long-term vegetable fiber	PWY_6608	vegaf10v	-0.000148335	0.000270824	925	913	0.584291	0.894373
556	6 long-term vegetable fiber	PWY_6708	vegaf10v	-0.000105769	0.000266279	925	306	0.691492	0.952218
557	6 long-term vegetable fiber	PWY_6803	vegaf10v	-0.000113038	0.000313289	925	318	0.718494	0.961042
558	6 long-term vegetable fiber	PWY_6823	vegaf10v	-0.000251687	0.000199011	925	157	0.206961	0.684502
559	6 long-term vegetable fiber	PWY_6859	vegaf10v	-0.000229278	0.000283846	925	490	0.419878	0.80947
560	6 long-term vegetable fiber	PWY_6891	vegaf10v	-0.000120087	0.000332174	925	263	0.717965	0.961042
561	6 long-term vegetable fiber	PWY_6892	vegaf10v	7.56017e-06	0.000360167	925	406	0.983267	0.99969
562	6 long-term vegetable fiber	PWY_7115	vegaf10v	-1.21569e-06	0.000203535	925	478	0.995238	0.99969
563	6 long-term vegetable fiber	PWY_7117	vegaf10v	-0.00114872	0.000458744	925	566	0.0128122	0.358742
564	6 long-term vegetable fiber	PWY_7204	vegaf10v	-0.000223193	0.000356127	925	307	0.531314	0.888361
565	6 long-term vegetable fiber	PWY_7254	vegaf10v	-0.000210669	0.000300798	925	329	0.484241	0.86688
566	6 long-term vegetable fiber	PWY_7269	vegaf10v	-0.000261631	0.000309167	925	242	0.398087	0.799898
567	6 long-term vegetable fiber	PWY_7315	vegaf10v	-0.000239228	0.00032142	925	272	0.457291	0.848224
568	6 long-term vegetable fiber	PWY_7392	vegaf10v	-0.000132905	0.000339958	925	482	0.69612	0.955553
569	6 long-term vegetable fiber	PWY_7409	vegaf10v	-0.000174902	0.000232988	925	176	0.453428	0.846398
570	6 long-term vegetable fiber	PWY_7456	vegaf10v	0.000742289	0.000543869	925	822	0.173308	0.644968
571	6 long-term vegetable fiber	PWY_7560	vegaf10v	9.22947e-06	0.000485665	925	868	0.984851	0.99969
572	6 long-term vegetable fiber	PWY_922	vegaf10v	2.50363e-05	0.000138323	925	296	0.85649	0.99969
573	6 long-term vegetable fiber	PWY0_1338	vegaf10v	-0.000223555	0.000191311	925	208	0.243506	0.729414
574	6 long-term vegetable fiber	PWY0_1533	vegaf10v	-0.000137554	0.000225007	925	196	0.541441	0.894373
575	6 long-term vegetable fiber	PWY0_41	vegaf10v	-4.12833e-05	9.38996e-05	925	148	0.660513	0.93586
576	6 long-term vegetable fiber	PWY490_3	vegaf10v	-2.05185e-05	8.2907e-05	925	243	0.804692	0.993493
577	6 long-term vegetable fiber	PWY4FS_7	vegaf10v	-0.000180573	0.000471556	925	903	0.702039	0.955553
578	6 long-term vegetable fiber	PWY4FS_8	vegaf10v	-0.000180577	0.000471552	925	903	0.70203	0.955553
579	6 long-term vegetable fiber	PWY66_398	vegaf10v	9.27745e-05	0.000143326	925	284	0.517922	0.884898
580	6 long-term vegetable fiber	PWY66_400	vegaf10v	-0.000372278	0.000434575	925	913	0.392318	0.799898
581	6 long-term vegetable fiber	SALVADEHYPOX	vegaf10v	-0.000162144	0.000259333	925	910	0.53229	0.888361
582	6 long-term vegetable fiber	SO4ASSIM	vegaf10v	5.06487e-05	0.000438385	925	829	0.908097	0.99969
583	7 CRP	ARGORNPROST	logcrp	0.000410203	0.000299635	925	216	0.171411	0.572668
584	7 CRP	ARGSYNBSUB	logcrp	-0.000208428	0.000817561	925	907	0.79884	0.958607
585	7 CRP	AST	logcrp	0.000215755	0.000258769	925	188	0.404677	0.785313
586	7 CRP	BIOTIN_BIOSYNTH	logcrp	0.000277569	0.000624525	925	726	0.656843	0.937848
587	7 CRP	CITRULBIO	logcrp	0.000964308	0.000562125	925	907	0.0866757	0.434115
588	7 CRP	ECASYN	logcrp	0.000309771	0.000278442	925	148	0.266284	0.666276
589	7 CRP	ENTBACSYN	logcrp	8.12621e-05	0.000561343	925	183	0.884935	0.978766
590	7 CRP	FAO	logcrp	0.000189061	0.000430035	925	714	0.660321	0.937848
591	7 CRP	FERMENTATION	logcrp	0.000207119	0.000880879	925	718	0.814186	0.960252
592	7 CRP	FUCCAT	logcrp	-0.0001276	0.000500369	925	862	0.798782	0.958607
593	7 CRP	GALACTARDEG	logcrp	0.000243008	0.000280065	925	225	0.385849	0.759292
594	7 CRP	GLUCARDEG	logcrp	0.000252101	0.000278899	925	231	0.366341	0.743399
595	7 CRP	GLUCONEO	logcrp	0.00114424	0.000657627	925	813	0.0822656	0.429824
596	7 CRP	GLUCOSE1PMETAB	logcrp	9.09384e-05	0.000477517	925	440	0.849017	0.966233
597	7 CRP	GLUDEG_I	logcrp	-0.000228111	0.000589728	925	748	0.699007	0.945127
598	7 CRP	GLUTORN	logcrp	-9.59785e-06	0.000684375	925	912	0.988814	0.995011
599	7 CRP	GLYCOCAT	logcrp	0.00108965	0.000603421	925	688	0.0713415	0.412832
600	7 CRP	GLYCOLYSIS	logcrp	0.00194035	0.000698964	925	917	0.00564272	0.114411
601	7 CRP	GLYOXYLATE_BYPAS	logcrp	0.000315614	0.000429941	925	409	0.463138	0.818077
602	7 CRP	HEMESYN2	logcrp	0.000158495	0.000445601	925	869	0.722171	0.955092
603	7 CRP	KETOGLUCONMET	logcrp	0.000387642	0.000337566	925	261	0.251182	0.656247
604	7 CRP	LACTOSECAT	logcrp	-0.00064471	0.000541646	925	846	0.234313	0.626639
605	7 CRP	NAD_BIOSYNTH	logcrp	0.000235442	0.000546553	925	713	0.666751	0.938309
606	7 CRP	NAGLIPASYN	logcrp	0.000798935	0.000501641	925	750	0.111649	0.480008
607	7 CRP	P105	logcrp	0.000666282	0.000538587	925	290	0.216438	0.61442
608	7 CRP	P108	logcrp	-0.000300199	0.000587172	925	749	0.609315	0.911647
609	7 CRP	P122	logcrp	0.000346739	0.000388463	925	372	0.372356	0.747183
610	7 CRP	P124	logcrp	4.3509e-05	0.000265076	925	189	0.869689	0.970355
611	7 CRP	P162	logcrp	0.000338418	0.000473872	925	688	0.475401	0.818077
612	7 CRP	P164	logcrp	0.000305351	0.000505274	925	722	0.545873	0.872211
613	7 CRP	PENTOSE_P	logcrp	0.000703421	0.00065112	925	900	0.280353	0.686865
614	7 CRP	POLYISOPRENSYN	logcrp	0.00020144	0.000379487	925	370	0.595699	0.90044
615	7 CRP	PWY_241	logcrp	-0.000419825	0.000585687	925	511	0.473768	0.818077
616	7 CRP	PWY_2723	logcrp	0.000302586	0.000376961	925	215	0.422401	0.793791
617	7 CRP	PWY_2941	logcrp	-0.000231324	0.000698637	925	903	0.740666	0.9576
618	7 CRP	PWY_4041	logcrp	0.000168431	0.000376725	925	340	0.654949	0.937848
619	7 CRP	PWY_4702	logcrp	-0.000386144	0.000537843	925	657	0.473006	0.818077
620	7 CRP	PWY_4981	logcrp	-0.000317674	0.000597713	925	915	0.59526	0.90044
621	7 CRP	PWY_4984	logcrp	0.000775822	0.000539491	925	905	0.150835	0.538505
622	7 CRP	PWY_5005	logcrp	0.000225961	0.000464433	925	682	0.626732	0.921297
623	7 CRP	PWY_5030	logcrp	1.32158e-05	0.000481634	925	900	0.978116	0.993165
624	7 CRP	PWY_5083	logcrp	0.000488029	0.000455679	925	487	0.284539	0.691358
625	7 CRP	PWY_5101	logcrp	0.00165851	0.000657309	925	919	0.0118307	0.188482
626	7 CRP	PWY_5104	logcrp	-0.000665941	0.00087736	925	910	0.448081	0.818077
627	7 CRP	PWY_5136	logcrp	7.64621e-05	0.000396138	925	714	0.846996	0.966233
628	7 CRP	PWY_5138	logcrp	0.000285282	0.000176933	925	153	0.107306	0.470863
629	7 CRP	PWY_5154	logcrp	-0.000439516	0.000623069	925	912	0.480776	0.818077
630	7 CRP	PWY_5189	logcrp	0.000772118	0.00055357	925	762	0.163483	0.562577
631	7 CRP	PWY_5384	logcrp	-0.000137296	0.000529242	925	699	0.79538	0.958607
632	7 CRP	PWY_5484	logcrp	0.00190177	0.00068265	925	917	0.00547765	0.114411
633	7 CRP	PWY_5505	logcrp	-0.000120979	0.000508305	925	402	0.811941	0.960252
634	7 CRP	PWY_5676	logcrp	0.000593473	0.000619672	925	766	0.338535	0.734534
635	7 CRP	PWY_5692	logcrp	0.000227386	0.000168096	925	182	0.176552	0.579378
636	7 CRP	PWY_5705	logcrp	0.000454699	0.000262843	925	225	0.0840643	0.429824
637	7 CRP	PWY_5723	logcrp	0.000832047	0.000543935	925	295	0.126528	0.502279
638	7 CRP	PWY_5855	logcrp	0.000291902	0.000324469	925	306	0.368626	0.743399
639	7 CRP	PWY_5856	logcrp	0.000291902	0.000324469	925	306	0.368626	0.743399
640	7 CRP	PWY_5857	logcrp	0.000291902	0.000324469	925	306	0.368626	0.743399
641	7 CRP	PWY_5913	logcrp	2.07723e-05	0.000887821	925	662	0.981341	0.993165
642	7 CRP	PWY_5971	logcrp	0.000345378	0.000707322	925	694	0.625483	0.921297
643	7 CRP	PWY_6147	logcrp	0.000724352	0.000555152	925	906	0.192359	0.5891
644	7 CRP	PWY_6270	logcrp	7.58583e-05	0.000931068	925	866	0.935087	0.988117
645	7 CRP	PWY_6282	logcrp	0.000199971	0.000632874	925	726	0.752109	0.9576
646	7 CRP	PWY_6305	logcrp	-0.000281896	0.000409849	925	917	0.491797	0.828399
647	7 CRP	PWY_6353	logcrp	0.000444444	0.000546212	925	904	0.416082	0.789214
648	7 CRP	PWY_6519	logcrp	0.000264319	0.00058379	925	726	0.650845	0.937848
649	7 CRP	PWY_6531	logcrp	-2.66223e-05	0.000388672	925	839	0.945409	0.988117
650	7 CRP	PWY_6549	logcrp	-0.000478186	0.000454172	925	380	0.292838	0.698171
651	7 CRP	PWY_6606	logcrp	0.000109934	0.000341142	925	902	0.747363	0.9576
652	7 CRP	PWY_6608	logcrp	-0.000179801	0.000534647	925	913	0.736744	0.9576
653	7 CRP	PWY_6708	logcrp	0.000291902	0.000324469	925	306	0.368626	0.743399
654	7 CRP	PWY_6803	logcrp	0.000622356	0.00042882	925	318	0.147115	0.537291
655	7 CRP	PWY_6823	logcrp	0.000283541	0.000273188	925	157	0.299663	0.698171
656	7 CRP	PWY_6859	logcrp	0.00019033	0.000397159	925	490	0.631917	0.924297
657	7 CRP	PWY_6891	logcrp	0.000532311	0.000421527	925	263	0.20707	0.604209
658	7 CRP	PWY_6892	logcrp	0.000470368	0.000508078	925	406	0.35486	0.743399
659	7 CRP	PWY_7115	logcrp	-0.000130867	0.000434282	925	478	0.763255	0.9576
660	7 CRP	PWY_7117	logcrp	-0.000379203	0.00102655	925	566	0.711969	0.95149
661	7 CRP	PWY_7204	logcrp	0.000631234	0.000506405	925	307	0.21297	0.613854
662	7 CRP	PWY_7254	logcrp	0.00027998	0.000415751	925	329	0.500884	0.828399
663	7 CRP	PWY_7269	logcrp	0.000470607	0.000381141	925	242	0.217346	0.61442
664	7 CRP	PWY_7315	logcrp	0.000697893	0.000475462	925	272	0.14257	0.533388
665	7 CRP	PWY_7392	logcrp	1.2623e-05	0.000530739	925	482	0.981031	0.993165
666	7 CRP	PWY_7409	logcrp	0.000387714	0.00032369	925	176	0.231384	0.626639
667	7 CRP	PWY_7456	logcrp	-0.000771913	0.000871651	925	822	0.376121	0.747183
668	7 CRP	PWY_7560	logcrp	0.000102396	0.000898361	925	868	0.909285	0.985762
669	7 CRP	PWY_922	logcrp	-0.000195369	0.000246896	925	296	0.429016	0.798296
670	7 CRP	PWY0_1338	logcrp	0.000286444	0.000276207	925	208	0.300043	0.698171
671	7 CRP	PWY0_1533	logcrp	0.000306444	0.000307935	925	196	0.319989	0.712704
672	7 CRP	PWY0_41	logcrp	0.000180923	0.000158272	925	148	0.253347	0.656247
673	7 CRP	PWY490_3	logcrp	0.00027684	0.000175835	925	243	0.115917	0.483398
674	7 CRP	PWY4FS_7	logcrp	0.00104415	0.000782293	925	903	0.182356	0.584822
675	7 CRP	PWY4FS_8	logcrp	0.00104417	0.000782286	925	903	0.182345	0.584822
676	7 CRP	PWY66_398	logcrp	-0.000822252	0.000301	925	284	0.00648144	0.122938
677	7 CRP	PWY66_400	logcrp	0.0026666	0.000759036	925	913	0.000468806	0.0153143
678	7 CRP	SALVADEHYPOX	logcrp	-0.000256666	0.000520335	925	910	0.621973	0.91894
679	7 CRP	SO4ASSIM	logcrp	-2.31884e-05	0.000679066	925	829	0.972768	0.993165

## Sheet: S4
Table S4. Metagenomic enzyme abundances significantly associated with dietary fiber intake and C-reactive protein
Original_order	metadata	feature	value	coef	stderr	N	N.not.0	pval	qval
1	1 recent total fiber	EC.1.1.1.103 l.threonine.3.dehydrogenase	a_aofib_fs_dr	-9.23058e-05	3.17196e-05	925	924	0.00373422	0.0382997
2	1 recent total fiber	EC.1.1.1.58 tagaturonate.reductase	a_aofib_fs_dr	1.04698e-05	2.61947e-05	925	924	0.689531	0.838336
3	1 recent total fiber	EC.1.1.1.95 phosphoglycerate.dehydrogenase	a_aofib_fs_dr	3.38454e-05	2.85924e-05	925	921	0.23709	0.518229
4	1 recent total fiber	EC.1.11.1.6 catalase	a_aofib_fs_dr	-0.000158673	3.1739e-05	925	925	7.74926e-07	7.74926e-05
5	1 recent total fiber	EC.1.3.1.12 prephenate.dehydrogenase	a_aofib_fs_dr	4.62808e-05	2.74497e-05	925	922	0.0923996	0.295679
6	1 recent total fiber	EC.1.3.99.1 deleted.entry	a_aofib_fs_dr	0.000173563	4.90395e-05	925	922	0.00043067	0.0123048
7	1 recent total fiber	EC.1.3.99.2 transferred.entry 1.3.8.1	a_aofib_fs_dr	6.36151e-05	2.54327e-05	925	921	0.0126904	0.0908032
8	1 recent total fiber	EC.1.4.4.2 glycine.dehydrogenase aminomethyl. transferring	a_aofib_fs_dr	-9.96136e-05	4.31205e-05	925	916	0.0211839	0.129522
9	1 recent total fiber	EC.1.7.2.2 nitrite.reductase cytochrome.ammonia.forming	a_aofib_fs_dr	-8.28255e-05	3.58495e-05	925	923	0.0211751	0.129522
10	1 recent total fiber	EC.1.8.4.11 peptide.methionine s s.oxide.reductase	a_aofib_fs_dr	-8.55028e-05	3.33845e-05	925	923	0.0106882	0.0806656
11	1 recent total fiber	EC.2.2.1.1 transketolase	a_aofib_fs_dr	2.82329e-05	3.74361e-05	925	924	0.451045	0.698798
12	1 recent total fiber	EC.2.3.1.29 glycine.c.acetyltransferase	a_aofib_fs_dr	-0.000144846	3.68121e-05	925	924	9.43545e-05	0.00539169
13	1 recent total fiber	EC.2.3.2.6 leucyltransferase	a_aofib_fs_dr	-1.71618e-05	4.66744e-05	925	922	0.713231	0.849084
14	1 recent total fiber	EC.2.4.1.1 glycogen.phosphorylase	a_aofib_fs_dr	0.000195854	4.61162e-05	925	922	2.56683e-05	0.00205347
15	1 recent total fiber	EC.2.4.1.129 peptidoglycan.glycosyltransferase	a_aofib_fs_dr	-8.63972e-05	3.23092e-05	925	922	0.00768781	0.0667814
16	1 recent total fiber	EC.2.4.2.3 uridine.phosphorylase	a_aofib_fs_dr	-3.1165e-05	3.00122e-05	925	923	0.299616	0.585931
17	1 recent total fiber	EC.2.5.1.16 spermidine.synthase	a_aofib_fs_dr	8.68834e-05	3.09113e-05	925	922	0.00514533	0.0501984
18	1 recent total fiber	EC.2.6.1.1 aspartate.transaminase	a_aofib_fs_dr	4.28299e-05	2.73752e-05	925	925	0.118159	0.347526
19	1 recent total fiber	EC.2.6.1.62 adenosylmethionine 8.amino.7.oxononanoate.transaminase	a_aofib_fs_dr	-0.000145589	2.84414e-05	925	924	4.19607e-07	5.59476e-05
20	1 recent total fiber	EC.2.7.1.130 tetraacyldisaccharide.4.kinase	a_aofib_fs_dr	-9.80974e-05	3.67534e-05	925	925	0.00784681	0.0667814
21	1 recent total fiber	EC.2.7.1.45 2.dehydro.3.deoxygluconokinase	a_aofib_fs_dr	0.000111305	3.20905e-05	925	922	0.000566946	0.0151186
22	1 recent total fiber	EC.2.7.4.6 nucleoside.diphosphate.kinase	a_aofib_fs_dr	-8.44308e-05	3.49016e-05	925	920	0.0158955	0.107766
23	1 recent total fiber	EC.2.7.6.5 gtp.diphosphokinase	a_aofib_fs_dr	0.000104369	2.86161e-05	925	924	0.00029161	0.00897263
24	1 recent total fiber	EC.3.1.1.61 protein.glutamate.methylesterase	a_aofib_fs_dr	0.000167065	3.22514e-05	925	921	3.23742e-07	5.59476e-05
25	1 recent total fiber	EC.3.1.21.3 type.I.site.specific.deoxyribonuclease	a_aofib_fs_dr	1.49647e-05	3.71385e-05	925	919	0.687117	0.837947
26	1 recent total fiber	EC.3.2.1.17 lysozyme	a_aofib_fs_dr	-8.67905e-05	4.19289e-05	925	922	0.038825	0.187604
27	1 recent total fiber	EC.3.2.1.4 cellulase	a_aofib_fs_dr	0.000174255	5.24216e-05	925	922	0.000941554	0.0171192
28	1 recent total fiber	EC.3.2.1.8 endo.1.4.beta.xylanase	a_aofib_fs_dr	0.000170714	4.60073e-05	925	924	0.000225113	0.0082112
29	1 recent total fiber	EC.3.2.1.86 6.phospho.beta.glucosidase	a_aofib_fs_dr	-0.000118782	3.95648e-05	925	922	0.00278157	0.033716
30	1 recent total fiber	EC.3.2.1.99 arabinan.endo.1.5.alpha.l.arabinosidase	a_aofib_fs_dr	-3.81984e-05	4.1139e-05	925	923	0.353459	0.628372
31	1 recent total fiber	EC.3.5.1.28 n.acetylmuramoyl.l.alanine.amidase	a_aofib_fs_dr	-7.33961e-05	4.01337e-05	925	923	0.0678652	0.240231
32	1 recent total fiber	EC.3.5.3.12 agmatine.deiminase	a_aofib_fs_dr	9.59893e-05	3.10069e-05	925	923	0.00207512	0.0307425
33	1 recent total fiber	EC.3.6.1.1 Inorganic.diphosphatase	a_aofib_fs_dr	5.20104e-05	3.63988e-05	925	922	0.153531	0.409417
34	1 recent total fiber	EC.3.6.1.3 adenosinetriphosphatase	a_aofib_fs_dr	9.47939e-05	3.20426e-05	925	921	0.00322275	0.0373027
35	1 recent total fiber	EC.3.6.1.7 acylphosphatase	a_aofib_fs_dr	-9.11758e-05	3.80957e-05	925	920	0.0170757	0.113838
36	1 recent total fiber	EC.3.6.3.25 sulfate.transporting.atpase	a_aofib_fs_dr	6.29118e-05	3.07144e-05	925	922	0.0410594	0.193221
37	1 recent total fiber	EC.3.6.3.34 Iron.chelate.transporting.atpase	a_aofib_fs_dr	-0.00012514	3.28892e-05	925	922	0.000153971	0.00754496
38	1 recent total fiber	EC.4.1.1.41 methylmalonyl.coa.decarboxylase	a_aofib_fs_dr	8.24726e-05	3.80699e-05	925	923	0.0306474	0.165662
39	1 recent total fiber	EC.4.1.3.27 anthranilate.synthase	a_aofib_fs_dr	-0.000103874	3.58157e-05	925	918	0.00389011	0.0389011
40	1 recent total fiber	EC.4.1.99.12 3.4.dihydroxy.2.butanone.4.phosphate.synthase	a_aofib_fs_dr	-9.6537e-05	3.17088e-05	925	922	0.00243736	0.0336188
41	1 recent total fiber	EC.4.2.1.113 o.succinylbenzoate.synthase	a_aofib_fs_dr	-3.82935e-05	3.73701e-05	925	924	0.305877	0.587504
42	1 recent total fiber	EC.4.2.1.126 n.acetylmuramic.acid.6.phosphate.etherase	a_aofib_fs_dr	-0.00014938	3.94696e-05	925	924	0.000169762	0.00754496
43	1 recent total fiber	EC.4.2.1.19 Imidazoleglycerol.phosphate.dehydratase	a_aofib_fs_dr	7.33686e-05	3.09441e-05	925	923	0.0181346	0.116997
44	1 recent total fiber	EC.4.2.1.32 l tartrate.dehydratase	a_aofib_fs_dr	8.28443e-05	3.53646e-05	925	918	0.0194669	0.123599
45	1 recent total fiber	EC.4.2.1.51 prephenate.dehydratase	a_aofib_fs_dr	5.73794e-05	3.00605e-05	925	919	0.0567702	0.218347
46	1 recent total fiber	EC.4.3.3.6 pyridoxal.5.phosphate.synthase glutamine.hydrolyzing	a_aofib_fs_dr	0.00028826	5.53878e-05	925	924	2.55825e-07	5.59476e-05
47	1 recent total fiber	EC.5.1.1.1 alanine.racemase	a_aofib_fs_dr	4.72466e-05	3.54456e-05	925	925	0.183145	0.451027
48	1 recent total fiber	EC.5.1.3.11 cellobiose.epimerase	a_aofib_fs_dr	8.79705e-06	4.29969e-05	925	925	0.837957	0.92592
49	1 recent total fiber	EC.5.1.3.14 udp.n.acetylglucosamine.2.epimerase non.hydrolyzing	a_aofib_fs_dr	-5.38688e-05	2.62793e-05	925	922	0.0408531	0.193221
50	1 recent total fiber	EC.5.3.1.25 l.fucose.Isomerase	a_aofib_fs_dr	-9.8296e-05	3.14577e-05	925	920	0.00187083	0.0297939
51	1 recent total fiber	EC.5.3.1.8 mannose.6.phosphate.Isomerase	a_aofib_fs_dr	-5.61769e-05	2.93682e-05	925	924	0.0562216	0.218347
52	1 recent total fiber	EC.5.4.2.2 phosphoglucomutase alpha.d.glucose.1.6.bisphosphate.dependent	a_aofib_fs_dr	3.19642e-05	3.36382e-05	925	924	0.34246	0.617046
53	1 recent total fiber	EC.5.4.3.8 glutamate.1.semialdehyde.2.1.aminomutase	a_aofib_fs_dr	2.44919e-05	2.82806e-05	925	922	0.386918	0.647561
54	1 recent total fiber	EC.5.4.99.5 chorismate.mutase	a_aofib_fs_dr	-4.35013e-05	3.16957e-05	925	921	0.170389	0.439714
55	1 recent total fiber	EC.5.4.99.9 udp.galactopyranose.mutase	a_aofib_fs_dr	7.57064e-05	3.18003e-05	925	918	0.0176237	0.115565
56	1 recent total fiber	EC.6.1.1.4 leucine trna.ligase	a_aofib_fs_dr	2.79714e-05	3.90105e-05	925	923	0.473607	0.706877
57	1 recent total fiber	EC.6.3.1.5 nad synthase	a_aofib_fs_dr	0.000126872	4.14226e-05	925	922	0.00226682	0.0323832
58	1 recent total fiber	EC.6.3.2.13 udp.n.acetylmuramoyl.l.alanyl.d.glutamate 2.6.diaminopimelate.ligase	a_aofib_fs_dr	-5.42277e-05	2.83426e-05	925	924	0.0562625	0.218347
59	1 recent total fiber	EC.6.4.1.1 pyruvate.carboxylase	a_aofib_fs_dr	-0.000103066	3.42839e-05	925	922	0.00274565	0.033716
60	2 recent pectin	EC.1.1.1.103 l.threonine.3.dehydrogenase	a_pect_fo_dr	-0.000481126	0.000168122	925	924	0.0043541	0.0483789
61	2 recent pectin	EC.1.1.1.58 tagaturonate.reductase	a_pect_fo_dr	0.00028156	0.000137907	925	924	0.0416631	0.196062
62	2 recent pectin	EC.1.1.1.95 phosphoglycerate.dehydrogenase	a_pect_fo_dr	0.000229082	0.000150225	925	921	0.127951	0.362981
63	2 recent pectin	EC.1.11.1.6 catalase	a_pect_fo_dr	-0.000666006	0.000168519	925	925	8.81728e-05	0.00423825
64	2 recent pectin	EC.1.3.1.12 prephenate.dehydrogenase	a_pect_fo_dr	0.000252093	0.000144487	925	922	0.0816629	0.279189
65	2 recent pectin	EC.1.3.99.1 deleted.entry	a_pect_fo_dr	0.000454679	0.000261973	925	922	0.083148	0.281858
66	2 recent pectin	EC.1.3.99.2 transferred.entry 1.3.8.1	a_pect_fo_dr	0.000448714	0.000133141	925	921	0.000812549	0.0198758
67	2 recent pectin	EC.1.4.4.2 glycine.dehydrogenase aminomethyl. transferring	a_pect_fo_dr	-0.000495195	0.000228239	925	916	0.0304094	0.175425
68	2 recent pectin	EC.1.7.2.2 nitrite.reductase cytochrome.ammonia.forming	a_pect_fo_dr	-0.000484782	0.000190326	925	923	0.0111015	0.0870705
69	2 recent pectin	EC.1.8.4.11 peptide.methionine s s.oxide.reductase	a_pect_fo_dr	-0.00037558	0.000176284	925	923	0.0335819	0.179023
70	2 recent pectin	EC.2.2.1.1 transketolase	a_pect_fo_dr	0.000448453	0.000197453	925	924	0.0235071	0.149634
71	2 recent pectin	EC.2.3.1.29 glycine.c.acetyltransferase	a_pect_fo_dr	-0.000581182	0.000193961	925	924	0.00286798	0.0383627
72	2 recent pectin	EC.2.3.2.6 leucyltransferase	a_pect_fo_dr	-0.000497342	0.000246474	925	922	0.0440742	0.204126
73	2 recent pectin	EC.2.4.1.1 glycogen.phosphorylase	a_pect_fo_dr	0.00121975	0.000242086	925	922	6.60141e-07	0.000132028
74	2 recent pectin	EC.2.4.1.129 peptidoglycan.glycosyltransferase	a_pect_fo_dr	-0.00040402	0.000170956	925	922	0.0184369	0.124996
75	2 recent pectin	EC.2.4.2.3 uridine.phosphorylase	a_pect_fo_dr	2.53745e-05	0.000157965	925	923	0.872455	0.948321
76	2 recent pectin	EC.2.5.1.16 spermidine.synthase	a_pect_fo_dr	0.000555597	0.000161703	925	922	0.000645257	0.0198541
77	2 recent pectin	EC.2.6.1.1 aspartate.transaminase	a_pect_fo_dr	0.000442397	0.00014465	925	925	0.00231967	0.0383627
78	2 recent pectin	EC.2.6.1.62 adenosylmethionine 8.amino.7.oxononanoate.transaminase	a_pect_fo_dr	-0.000595371	0.000150933	925	924	9.04625e-05	0.00423825
79	2 recent pectin	EC.2.7.1.130 tetraacyldisaccharide.4.kinase	a_pect_fo_dr	-0.000699812	0.000191577	925	925	0.000287881	0.00959605
80	2 recent pectin	EC.2.7.1.45 2.dehydro.3.deoxygluconokinase	a_pect_fo_dr	0.000704884	0.000168431	925	922	3.38386e-05	0.00270709
81	2 recent pectin	EC.2.7.4.6 nucleoside.diphosphate.kinase	a_pect_fo_dr	-0.000435779	0.000183585	925	920	0.0179892	0.124063
82	2 recent pectin	EC.2.7.6.5 gtp.diphosphokinase	a_pect_fo_dr	0.00070693	0.000149539	925	924	2.97413e-06	0.000396551
83	2 recent pectin	EC.3.1.1.61 protein.glutamate.methylesterase	a_pect_fo_dr	0.000968759	0.000168281	925	921	1.55856e-08	6.23425e-06
84	2 recent pectin	EC.3.1.21.3 type.I.site.specific.deoxyribonuclease	a_pect_fo_dr	0.000416091	0.000196521	925	919	0.0346202	0.179474
85	2 recent pectin	EC.3.2.1.17 lysozyme	a_pect_fo_dr	-0.000181712	0.00022297	925	922	0.415389	0.683768
86	2 recent pectin	EC.3.2.1.4 cellulase	a_pect_fo_dr	0.00116777	0.000274885	925	922	2.52821e-05	0.00252821
87	2 recent pectin	EC.3.2.1.8 endo.1.4.beta.xylanase	a_pect_fo_dr	0.000223954	0.000246957	925	924	0.364846	0.643377
88	2 recent pectin	EC.3.2.1.86 6.phospho.beta.glucosidase	a_pect_fo_dr	-0.000370394	0.000210841	925	922	0.0794528	0.273975
89	2 recent pectin	EC.3.2.1.99 arabinan.endo.1.5.alpha.l.arabinosidase	a_pect_fo_dr	-0.000174074	0.000218621	925	923	0.426183	0.698661
90	2 recent pectin	EC.3.5.1.28 n.acetylmuramoyl.l.alanine.amidase	a_pect_fo_dr	-0.000258533	0.000213609	925	923	0.226604	0.523939
91	2 recent pectin	EC.3.5.3.12 agmatine.deiminase	a_pect_fo_dr	0.000636796	0.000161762	925	923	9.53605e-05	0.00423825
92	2 recent pectin	EC.3.6.1.1 Inorganic.diphosphatase	a_pect_fo_dr	0.00019597	0.00019304	925	922	0.310435	0.608697
93	2 recent pectin	EC.3.6.1.3 adenosinetriphosphatase	a_pect_fo_dr	0.000511201	0.000168964	925	921	0.00260306	0.0383627
94	2 recent pectin	EC.3.6.1.7 acylphosphatase	a_pect_fo_dr	-0.000434875	0.000200621	925	920	0.0306993	0.175425
95	2 recent pectin	EC.3.6.3.25 sulfate.transporting.atpase	a_pect_fo_dr	0.000438214	0.000160526	925	922	0.00657557	0.0597779
96	2 recent pectin	EC.3.6.3.34 Iron.chelate.transporting.atpase	a_pect_fo_dr	-0.000426896	0.000175805	925	922	0.015433	0.112274
97	2 recent pectin	EC.4.1.1.41 methylmalonyl.coa.decarboxylase	a_pect_fo_dr	5.66812e-05	0.000202444	925	923	0.779584	0.913651
98	2 recent pectin	EC.4.1.3.27 anthranilate.synthase	a_pect_fo_dr	-0.000556777	0.000188392	925	918	0.00327577	0.0409471
99	2 recent pectin	EC.4.1.99.12 3.4.dihydroxy.2.butanone.4.phosphate.synthase	a_pect_fo_dr	-0.000300024	0.000168259	925	922	0.0751277	0.263606
100	2 recent pectin	EC.4.2.1.113 o.succinylbenzoate.synthase	a_pect_fo_dr	-0.000555106	0.000196823	925	924	0.0049524	0.0501584
101	2 recent pectin	EC.4.2.1.126 n.acetylmuramic.acid.6.phosphate.etherase	a_pect_fo_dr	-0.000524522	0.000209056	925	924	0.0123941	0.0935406
102	2 recent pectin	EC.4.2.1.19 Imidazoleglycerol.phosphate.dehydratase	a_pect_fo_dr	0.000500502	0.000161681	925	923	0.00208626	0.0362828
103	2 recent pectin	EC.4.2.1.32 l tartrate.dehydratase	a_pect_fo_dr	0.000562928	0.000187032	925	918	0.00272756	0.0383627
104	2 recent pectin	EC.4.2.1.51 prephenate.dehydratase	a_pect_fo_dr	0.000342498	0.000158891	925	919	0.0315452	0.175976
105	2 recent pectin	EC.4.3.3.6 pyridoxal.5.phosphate.synthase glutamine.hydrolyzing	a_pect_fo_dr	0.000884971	0.000296807	925	924	0.00297311	0.0383627
106	2 recent pectin	EC.5.1.1.1 alanine.racemase	a_pect_fo_dr	0.000330108	0.000186135	925	925	0.0767766	0.267049
107	2 recent pectin	EC.5.1.3.11 cellobiose.epimerase	a_pect_fo_dr	-7.75387e-05	0.000227266	925	925	0.733096	0.887152
108	2 recent pectin	EC.5.1.3.14 udp.n.acetylglucosamine.2.epimerase non.hydrolyzing	a_pect_fo_dr	-0.000399568	0.000138083	925	922	0.00396846	0.0469135
109	2 recent pectin	EC.5.3.1.25 l.fucose.Isomerase	a_pect_fo_dr	-0.000351402	0.000166242	925	920	0.0349974	0.179474
110	2 recent pectin	EC.5.3.1.8 mannose.6.phosphate.Isomerase	a_pect_fo_dr	-9.28748e-05	0.000155852	925	924	0.551461	0.77628
111	2 recent pectin	EC.5.4.2.2 phosphoglucomutase alpha.d.glucose.1.6.bisphosphate.dependent	a_pect_fo_dr	0.00032828	0.000176618	925	924	0.0637023	0.242675
112	2 recent pectin	EC.5.4.3.8 glutamate.1.semialdehyde.2.1.aminomutase	a_pect_fo_dr	0.000328763	0.000147606	925	922	0.0264299	0.162646
113	2 recent pectin	EC.5.4.99.5 chorismate.mutase	a_pect_fo_dr	-0.000276905	0.000167953	925	921	0.0997181	0.309203
114	2 recent pectin	EC.5.4.99.9 udp.galactopyranose.mutase	a_pect_fo_dr	0.000371395	0.000167933	925	918	0.0274354	0.166275
115	2 recent pectin	EC.6.1.1.4 leucine trna.ligase	a_pect_fo_dr	0.000235304	0.000207075	925	923	0.256245	0.548118
116	2 recent pectin	EC.6.3.1.5 nad synthase	a_pect_fo_dr	5.09638e-05	0.00022257	925	922	0.818948	0.917589
117	2 recent pectin	EC.6.3.2.13 udp.n.acetylmuramoyl.l.alanyl.d.glutamate 2.6.diaminopimelate.ligase	a_pect_fo_dr	-0.000111437	0.000149557	925	924	0.45656	0.727153
118	2 recent pectin	EC.6.4.1.1 pyruvate.carboxylase	a_pect_fo_dr	-0.000489472	0.000181989	925	922	0.00734776	0.0653134
119	3 long-term total fiber	EC.1.1.1.103 l.threonine.3.dehydrogenase	aofib10v	-0.000123965	5.26673e-05	925	924	0.0192241	0.256321
120	3 long-term total fiber	EC.1.1.1.58 tagaturonate.reductase	aofib10v	6.95385e-05	4.13311e-05	925	924	0.0935008	0.456101
121	3 long-term total fiber	EC.1.1.1.95 phosphoglycerate.dehydrogenase	aofib10v	9.1177e-05	4.31498e-05	925	921	0.0354213	0.373178
122	3 long-term total fiber	EC.1.11.1.6 catalase	aofib10v	-0.000197449	4.95319e-05	925	925	8.3968e-05	0.0111957
123	3 long-term total fiber	EC.1.3.1.12 prephenate.dehydrogenase	aofib10v	8.4109e-05	4.14754e-05	925	922	0.0434286	0.373178
124	3 long-term total fiber	EC.1.3.99.1 deleted.entry	aofib10v	0.000169655	8.0873e-05	925	922	0.0367343	0.373178
125	3 long-term total fiber	EC.1.3.99.2 transferred.entry 1.3.8.1	aofib10v	0.000102972	3.80581e-05	925	921	0.0071931	0.143862
126	3 long-term total fiber	EC.1.4.4.2 glycine.dehydrogenase aminomethyl. transferring	aofib10v	-7.47675e-05	7.20224e-05	925	916	0.300041	0.662862
127	3 long-term total fiber	EC.1.7.2.2 nitrite.reductase cytochrome.ammonia.forming	aofib10v	-6.39703e-06	6.00392e-05	925	923	0.915218	0.974542
128	3 long-term total fiber	EC.1.8.4.11 peptide.methionine s s.oxide.reductase	aofib10v	-7.82321e-05	5.26419e-05	925	923	0.138303	0.512232
129	3 long-term total fiber	EC.2.2.1.1 transketolase	aofib10v	0.000102428	5.98798e-05	925	924	0.0881597	0.454002
130	3 long-term total fiber	EC.2.3.1.29 glycine.c.acetyltransferase	aofib10v	-8.3325e-05	5.73077e-05	925	924	0.146961	0.526565
131	3 long-term total fiber	EC.2.3.2.6 leucyltransferase	aofib10v	-7.24763e-05	7.50633e-05	925	922	0.335047	0.698303
132	3 long-term total fiber	EC.2.4.1.1 glycogen.phosphorylase	aofib10v	0.000283529	7.08413e-05	925	922	7.87846e-05	0.0111957
133	3 long-term total fiber	EC.2.4.1.129 peptidoglycan.glycosyltransferase	aofib10v	-6.87535e-05	5.25964e-05	925	922	0.192136	0.57354
134	3 long-term total fiber	EC.2.4.2.3 uridine.phosphorylase	aofib10v	-3.35827e-05	4.46324e-05	925	923	0.452387	0.766497
135	3 long-term total fiber	EC.2.5.1.16 spermidine.synthase	aofib10v	8.61736e-05	4.6558e-05	925	922	0.0651691	0.407307
136	3 long-term total fiber	EC.2.6.1.1 aspartate.transaminase	aofib10v	8.62302e-05	4.54071e-05	925	925	0.0585054	0.396647
137	3 long-term total fiber	EC.2.6.1.62 adenosylmethionine 8.amino.7.oxononanoate.transaminase	aofib10v	-0.00012441	4.54118e-05	925	924	0.00651398	0.143168
138	3 long-term total fiber	EC.2.7.1.130 tetraacyldisaccharide.4.kinase	aofib10v	-0.000114739	5.55522e-05	925	925	0.0397184	0.373178
139	3 long-term total fiber	EC.2.7.1.45 2.dehydro.3.deoxygluconokinase	aofib10v	0.000147095	4.8884e-05	925	922	0.00283858	0.130637
140	3 long-term total fiber	EC.2.7.4.6 nucleoside.diphosphate.kinase	aofib10v	-4.47274e-05	5.38212e-05	925	920	0.40661	0.744543
141	3 long-term total fiber	EC.2.7.6.5 gtp.diphosphokinase	aofib10v	0.000174547	4.32418e-05	925	924	6.84502e-05	0.0111957
142	3 long-term total fiber	EC.3.1.1.61 protein.glutamate.methylesterase	aofib10v	0.000185474	4.87794e-05	925	921	0.000172761	0.0172761
143	3 long-term total fiber	EC.3.1.21.3 type.I.site.specific.deoxyribonuclease	aofib10v	0.000117732	6.2763e-05	925	919	0.0616381	0.40707
144	3 long-term total fiber	EC.3.2.1.17 lysozyme	aofib10v	3.23075e-05	7.08413e-05	925	922	0.648671	0.852459
145	3 long-term total fiber	EC.3.2.1.4 cellulase	aofib10v	0.00030476	8.35087e-05	925	922	0.000309107	0.0247285
146	3 long-term total fiber	EC.3.2.1.8 endo.1.4.beta.xylanase	aofib10v	0.000179789	7.55712e-05	925	924	0.0179656	0.256321
147	3 long-term total fiber	EC.3.2.1.86 6.phospho.beta.glucosidase	aofib10v	-0.00012658	6.62553e-05	925	922	0.0570039	0.39313
148	3 long-term total fiber	EC.3.2.1.99 arabinan.endo.1.5.alpha.l.arabinosidase	aofib10v	1.40187e-05	6.99061e-05	925	923	0.841195	0.934661
149	3 long-term total fiber	EC.3.5.1.28 n.acetylmuramoyl.l.alanine.amidase	aofib10v	-4.6309e-05	6.77718e-05	925	923	0.494938	0.766497
150	3 long-term total fiber	EC.3.5.3.12 agmatine.deiminase	aofib10v	8.49529e-05	4.72359e-05	925	923	0.0730959	0.429976
151	3 long-term total fiber	EC.3.6.1.1 Inorganic.diphosphatase	aofib10v	0.000104565	5.89253e-05	925	922	0.0769713	0.44621
152	3 long-term total fiber	EC.3.6.1.3 adenosinetriphosphatase	aofib10v	0.000137511	5.04624e-05	925	921	0.00680048	0.143168
153	3 long-term total fiber	EC.3.6.1.7 acylphosphatase	aofib10v	-8.77375e-05	5.85735e-05	925	920	0.135242	0.512232
154	3 long-term total fiber	EC.3.6.3.25 sulfate.transporting.atpase	aofib10v	5.84477e-05	4.65536e-05	925	922	0.210261	0.577919
155	3 long-term total fiber	EC.3.6.3.34 Iron.chelate.transporting.atpase	aofib10v	-8.59266e-05	5.7552e-05	925	922	0.136473	0.512232
156	3 long-term total fiber	EC.4.1.1.41 methylmalonyl.coa.decarboxylase	aofib10v	7.5641e-05	6.26648e-05	925	923	0.228322	0.586079
157	3 long-term total fiber	EC.4.1.3.27 anthranilate.synthase	aofib10v	-7.2084e-05	5.50086e-05	925	918	0.191045	0.57354
158	3 long-term total fiber	EC.4.1.99.12 3.4.dihydroxy.2.butanone.4.phosphate.synthase	aofib10v	-9.40116e-05	5.0203e-05	925	922	0.0620782	0.40707
159	3 long-term total fiber	EC.4.2.1.113 o.succinylbenzoate.synthase	aofib10v	-0.000112361	6.14339e-05	925	924	0.0683678	0.41435
160	3 long-term total fiber	EC.4.2.1.126 n.acetylmuramic.acid.6.phosphate.etherase	aofib10v	-6.1596e-05	6.37212e-05	925	924	0.334481	0.698303
161	3 long-term total fiber	EC.4.2.1.19 Imidazoleglycerol.phosphate.dehydratase	aofib10v	5.17909e-05	4.6395e-05	925	923	0.265174	0.613118
162	3 long-term total fiber	EC.4.2.1.32 l tartrate.dehydratase	aofib10v	5.72399e-05	5.76386e-05	925	918	0.321464	0.693027
163	3 long-term total fiber	EC.4.2.1.51 prephenate.dehydratase	aofib10v	0.000129907	4.76074e-05	925	919	0.00672791	0.143168
164	3 long-term total fiber	EC.4.3.3.6 pyridoxal.5.phosphate.synthase glutamine.hydrolyzing	aofib10v	0.000116188	9.51379e-05	925	924	0.222917	0.586079
165	3 long-term total fiber	EC.5.1.1.1 alanine.racemase	aofib10v	6.34414e-05	5.35865e-05	925	925	0.237362	0.586079
166	3 long-term total fiber	EC.5.1.3.11 cellobiose.epimerase	aofib10v	5.27446e-05	6.9038e-05	925	925	0.445457	0.766497
167	3 long-term total fiber	EC.5.1.3.14 udp.n.acetylglucosamine.2.epimerase non.hydrolyzing	aofib10v	-9.13719e-05	4.09244e-05	925	922	0.0262915	0.328644
168	3 long-term total fiber	EC.5.3.1.25 l.fucose.Isomerase	aofib10v	-0.000140127	4.8834e-05	925	920	0.0043954	0.130637
169	3 long-term total fiber	EC.5.3.1.8 mannose.6.phosphate.Isomerase	aofib10v	2.15429e-05	4.79651e-05	925	924	0.653656	0.85265
170	3 long-term total fiber	EC.5.4.2.2 phosphoglucomutase alpha.d.glucose.1.6.bisphosphate.dependent	aofib10v	7.21043e-05	5.03534e-05	925	924	0.153185	0.537492
171	3 long-term total fiber	EC.5.4.3.8 glutamate.1.semialdehyde.2.1.aminomutase	aofib10v	6.23304e-06	4.21964e-05	925	922	0.882664	0.956817
172	3 long-term total fiber	EC.5.4.99.5 chorismate.mutase	aofib10v	4.80989e-05	5.20288e-05	925	921	0.355971	0.708476
173	3 long-term total fiber	EC.5.4.99.9 udp.galactopyranose.mutase	aofib10v	4.58318e-05	4.97961e-05	925	918	0.358107	0.708476
174	3 long-term total fiber	EC.6.1.1.4 leucine trna.ligase	aofib10v	9.59909e-05	6.5431e-05	925	923	0.143387	0.526191
175	3 long-term total fiber	EC.6.3.1.5 nad synthase	aofib10v	4.53624e-05	7.57167e-05	925	922	0.549545	0.805194
176	3 long-term total fiber	EC.6.3.2.13 udp.n.acetylmuramoyl.l.alanyl.d.glutamate 2.6.diaminopimelate.ligase	aofib10v	-2.96263e-05	4.34412e-05	925	924	0.49577	0.766497
177	3 long-term total fiber	EC.6.4.1.1 pyruvate.carboxylase	aofib10v	-6.76961e-05	5.67338e-05	925	922	0.233698	0.586079
178	4 long-term cereal fiber	EC.1.1.1.103 l.threonine.3.dehydrogenase	ceraf10v	5.61571e-05	0.000111762	925	924	0.615716	0.883869
179	4 long-term cereal fiber	EC.1.1.1.58 tagaturonate.reductase	ceraf10v	8.62568e-05	8.70981e-05	925	924	0.322827	0.792213
180	4 long-term cereal fiber	EC.1.1.1.95 phosphoglycerate.dehydrogenase	ceraf10v	0.000164994	9.03644e-05	925	921	0.0689204	0.559495
181	4 long-term cereal fiber	EC.1.11.1.6 catalase	ceraf10v	-0.000268757	0.000105377	925	925	0.0112709	0.349141
182	4 long-term cereal fiber	EC.1.3.1.12 prephenate.dehydrogenase	ceraf10v	0.000122717	8.7032e-05	925	922	0.159601	0.600317
183	4 long-term cereal fiber	EC.1.3.99.1 deleted.entry	ceraf10v	0.000129352	0.000171196	925	922	0.450497	0.85298
184	4 long-term cereal fiber	EC.1.3.99.2 transferred.entry 1.3.8.1	ceraf10v	0.000133245	8.0146e-05	925	921	0.0974735	0.566354
185	4 long-term cereal fiber	EC.1.4.4.2 glycine.dehydrogenase aminomethyl. transferring	ceraf10v	-9.49854e-05	0.000151881	925	916	0.532198	0.865667
186	4 long-term cereal fiber	EC.1.7.2.2 nitrite.reductase cytochrome.ammonia.forming	ceraf10v	0.000132158	0.000126217	925	923	0.295922	0.762391
187	4 long-term cereal fiber	EC.1.8.4.11 peptide.methionine s s.oxide.reductase	ceraf10v	6.92535e-05	0.000110782	925	923	0.532386	0.865667
188	4 long-term cereal fiber	EC.2.2.1.1 transketolase	ceraf10v	5.82318e-05	0.000126365	925	924	0.645263	0.893098
189	4 long-term cereal fiber	EC.2.3.1.29 glycine.c.acetyltransferase	ceraf10v	-3.54885e-05	0.000120403	925	924	0.768394	0.944064
190	4 long-term cereal fiber	EC.2.3.2.6 leucyltransferase	ceraf10v	-0.000107746	0.000157918	925	922	0.495596	0.865667
191	4 long-term cereal fiber	EC.2.4.1.1 glycogen.phosphorylase	ceraf10v	0.000237309	0.000151222	925	922	0.117685	0.567157
192	4 long-term cereal fiber	EC.2.4.1.129 peptidoglycan.glycosyltransferase	ceraf10v	-1.00055e-05	0.000110907	925	922	0.928178	0.999849
193	4 long-term cereal fiber	EC.2.4.2.3 uridine.phosphorylase	ceraf10v	-0.000102037	9.30541e-05	925	923	0.273787	0.735
194	4 long-term cereal fiber	EC.2.5.1.16 spermidine.synthase	ceraf10v	0.000103126	9.76417e-05	925	922	0.291792	0.757902
195	4 long-term cereal fiber	EC.2.6.1.1 aspartate.transaminase	ceraf10v	8.27659e-05	9.61138e-05	925	925	0.389872	0.834131
196	4 long-term cereal fiber	EC.2.6.1.62 adenosylmethionine 8.amino.7.oxononanoate.transaminase	ceraf10v	-7.72217e-05	9.63691e-05	925	924	0.423605	0.85298
197	4 long-term cereal fiber	EC.2.7.1.130 tetraacyldisaccharide.4.kinase	ceraf10v	-0.000184164	0.000116505	925	925	0.115023	0.566354
198	4 long-term cereal fiber	EC.2.7.1.45 2.dehydro.3.deoxygluconokinase	ceraf10v	0.000212932	0.000103139	925	922	0.0398586	0.528715
199	4 long-term cereal fiber	EC.2.7.4.6 nucleoside.diphosphate.kinase	ceraf10v	-5.61632e-05	0.000112804	925	920	0.61895	0.883869
200	4 long-term cereal fiber	EC.2.7.6.5 gtp.diphosphokinase	ceraf10v	0.000178024	9.22377e-05	925	924	0.0545675	0.528715
201	4 long-term cereal fiber	EC.3.1.1.61 protein.glutamate.methylesterase	ceraf10v	0.00015499	0.00010382	925	921	0.136558	0.58925
202	4 long-term cereal fiber	EC.3.1.21.3 type.I.site.specific.deoxyribonuclease	ceraf10v	9.99608e-05	0.000132906	925	919	0.452581	0.85298
203	4 long-term cereal fiber	EC.3.2.1.17 lysozyme	ceraf10v	0.000213088	0.000148821	925	922	0.153235	0.600317
204	4 long-term cereal fiber	EC.3.2.1.4 cellulase	ceraf10v	0.000340488	0.000178065	925	922	0.0568369	0.528715
205	4 long-term cereal fiber	EC.3.2.1.8 endo.1.4.beta.xylanase	ceraf10v	0.0002874	0.000159586	925	924	0.0727343	0.559495
206	4 long-term cereal fiber	EC.3.2.1.86 6.phospho.beta.glucosidase	ceraf10v	-0.000228314	0.000139787	925	922	0.10347	0.566354
207	4 long-term cereal fiber	EC.3.2.1.99 arabinan.endo.1.5.alpha.l.arabinosidase	ceraf10v	0.000269269	0.000146544	925	923	0.0671452	0.559495
208	4 long-term cereal fiber	EC.3.5.1.28 n.acetylmuramoyl.l.alanine.amidase	ceraf10v	-3.02362e-05	0.000142933	925	923	0.832612	0.959736
209	4 long-term cereal fiber	EC.3.5.3.12 agmatine.deiminase	ceraf10v	3.13001e-05	9.9192e-05	925	923	0.752574	0.944064
210	4 long-term cereal fiber	EC.3.6.1.1 Inorganic.diphosphatase	ceraf10v	0.000217819	0.000123921	925	922	0.0798361	0.566354
211	4 long-term cereal fiber	EC.3.6.1.3 adenosinetriphosphatase	ceraf10v	0.000139877	0.000106822	925	921	0.191421	0.656925
212	4 long-term cereal fiber	EC.3.6.1.7 acylphosphatase	ceraf10v	-1.28975e-05	0.000122958	925	920	0.916537	0.999849
213	4 long-term cereal fiber	EC.3.6.3.25 sulfate.transporting.atpase	ceraf10v	2.04547e-05	9.75709e-05	925	922	0.834097	0.959736
214	4 long-term cereal fiber	EC.3.6.3.34 Iron.chelate.transporting.atpase	ceraf10v	-0.000152337	0.000121494	925	922	0.21089	0.674848
215	4 long-term cereal fiber	EC.4.1.1.41 methylmalonyl.coa.decarboxylase	ceraf10v	-5.87417e-06	0.000132202	925	923	0.964589	0.999849
216	4 long-term cereal fiber	EC.4.1.3.27 anthranilate.synthase	ceraf10v	-8.639e-05	0.000115345	925	918	0.454486	0.85298
217	4 long-term cereal fiber	EC.4.1.99.12 3.4.dihydroxy.2.butanone.4.phosphate.synthase	ceraf10v	-6.57397e-05	0.000105921	925	922	0.535318	0.866912
218	4 long-term cereal fiber	EC.4.2.1.113 o.succinylbenzoate.synthase	ceraf10v	-0.000221256	0.000129432	925	924	0.0884102	0.566354
219	4 long-term cereal fiber	EC.4.2.1.126 n.acetylmuramic.acid.6.phosphate.etherase	ceraf10v	5.66196e-05	0.000134024	925	924	0.673	0.915647
220	4 long-term cereal fiber	EC.4.2.1.19 Imidazoleglycerol.phosphate.dehydratase	ceraf10v	1.78802e-05	9.69967e-05	925	923	0.85388	0.970318
221	4 long-term cereal fiber	EC.4.2.1.32 l tartrate.dehydratase	ceraf10v	1.25094e-05	0.000121425	925	918	0.918016	0.999849
222	4 long-term cereal fiber	EC.4.2.1.51 prephenate.dehydratase	ceraf10v	6.62246e-05	0.000101089	925	919	0.512913	0.865667
223	4 long-term cereal fiber	EC.4.3.3.6 pyridoxal.5.phosphate.synthase glutamine.hydrolyzing	ceraf10v	-0.000150966	0.00020073	925	924	0.452594	0.85298
224	4 long-term cereal fiber	EC.5.1.1.1 alanine.racemase	ceraf10v	-9.17294e-06	0.000112236	925	925	0.934919	0.999849
225	4 long-term cereal fiber	EC.5.1.3.11 cellobiose.epimerase	ceraf10v	0.000278978	0.000144356	925	925	0.0542454	0.528715
226	4 long-term cereal fiber	EC.5.1.3.14 udp.n.acetylglucosamine.2.epimerase non.hydrolyzing	ceraf10v	-4.85527e-05	8.64715e-05	925	922	0.574896	0.883869
227	4 long-term cereal fiber	EC.5.3.1.25 l.fucose.Isomerase	ceraf10v	-0.000186165	0.00010333	925	920	0.0726193	0.559495
228	4 long-term cereal fiber	EC.5.3.1.8 mannose.6.phosphate.Isomerase	ceraf10v	-1.70525e-05	0.000100955	925	924	0.865983	0.981284
229	4 long-term cereal fiber	EC.5.4.2.2 phosphoglucomutase alpha.d.glucose.1.6.bisphosphate.dependent	ceraf10v	-2.77013e-06	0.00010549	925	924	0.979069	0.999849
230	4 long-term cereal fiber	EC.5.4.3.8 glutamate.1.semialdehyde.2.1.aminomutase	ceraf10v	-2.98378e-05	8.79549e-05	925	922	0.734674	0.944064
231	4 long-term cereal fiber	EC.5.4.99.5 chorismate.mutase	ceraf10v	0.000154341	0.000109322	925	921	0.15906	0.600317
232	4 long-term cereal fiber	EC.5.4.99.9 udp.galactopyranose.mutase	ceraf10v	6.34309e-05	0.000104482	925	918	0.544268	0.874479
233	4 long-term cereal fiber	EC.6.1.1.4 leucine trna.ligase	ceraf10v	6.46671e-05	0.000138229	925	923	0.640254	0.89234
234	4 long-term cereal fiber	EC.6.3.1.5 nad synthase	ceraf10v	-8.38642e-05	0.000159953	925	922	0.600456	0.883869
235	4 long-term cereal fiber	EC.6.3.2.13 udp.n.acetylmuramoyl.l.alanyl.d.glutamate 2.6.diaminopimelate.ligase	ceraf10v	6.07703e-07	9.09862e-05	925	924	0.994676	0.999849
236	4 long-term cereal fiber	EC.6.4.1.1 pyruvate.carboxylase	ceraf10v	7.89077e-05	0.000119582	925	922	0.509855	0.865667
237	5 long-term fruit fiber	EC.1.1.1.103 l.threonine.3.dehydrogenase	frtaf10v	-0.000405235	0.000114969	925	924	0.00048739	0.0216618
238	5 long-term fruit fiber	EC.1.1.1.58 tagaturonate.reductase	frtaf10v	4.32383e-05	9.18593e-05	925	924	0.638178	0.848749
239	5 long-term fruit fiber	EC.1.1.1.95 phosphoglycerate.dehydrogenase	frtaf10v	0.000275403	9.51752e-05	925	921	0.00407363	0.077886
240	5 long-term fruit fiber	EC.1.11.1.6 catalase	frtaf10v	-0.000475262	0.00010915	925	925	1.80286e-05	0.00193907
241	5 long-term fruit fiber	EC.1.3.1.12 prephenate.dehydrogenase	frtaf10v	0.000267245	9.13315e-05	925	922	0.00367699	0.077886
242	5 long-term fruit fiber	EC.1.3.99.1 deleted.entry	frtaf10v	0.000541937	0.000177252	925	922	0.0024209	0.0703184
243	5 long-term fruit fiber	EC.1.3.99.2 transferred.entry 1.3.8.1	frtaf10v	0.000242748	8.43488e-05	925	921	0.00426784	0.077886
244	5 long-term fruit fiber	EC.1.4.4.2 glycine.dehydrogenase aminomethyl. transferring	frtaf10v	-0.000110413	0.000159114	925	916	0.488248	0.771143
245	5 long-term fruit fiber	EC.1.7.2.2 nitrite.reductase cytochrome.ammonia.forming	frtaf10v	-0.000143996	0.000132282	925	923	0.277182	0.601018
246	5 long-term fruit fiber	EC.1.8.4.11 peptide.methionine s s.oxide.reductase	frtaf10v	-0.000220102	0.000116205	925	923	0.0591458	0.335266
247	5 long-term fruit fiber	EC.2.2.1.1 transketolase	frtaf10v	0.000329425	0.000131612	925	924	0.0128114	0.170818
248	5 long-term fruit fiber	EC.2.3.1.29 glycine.c.acetyltransferase	frtaf10v	-0.000271115	0.000126507	925	924	0.0328538	0.277067
249	5 long-term fruit fiber	EC.2.3.2.6 leucyltransferase	frtaf10v	-0.00028768	0.000165323	925	922	0.0828224	0.375161
250	5 long-term fruit fiber	EC.2.4.1.1 glycogen.phosphorylase	frtaf10v	0.000796005	0.000154335	925	922	4.41395e-07	8.8279e-05
251	5 long-term fruit fiber	EC.2.4.1.129 peptidoglycan.glycosyltransferase	frtaf10v	-0.000297283	0.000115263	925	922	0.0103589	0.159367
252	5 long-term fruit fiber	EC.2.4.2.3 uridine.phosphorylase	frtaf10v	-7.72877e-05	9.92217e-05	925	923	0.436602	0.760758
253	5 long-term fruit fiber	EC.2.5.1.16 spermidine.synthase	frtaf10v	0.0002102	0.000103309	925	922	0.0427203	0.312333
254	5 long-term fruit fiber	EC.2.6.1.1 aspartate.transaminase	frtaf10v	0.000167125	0.00010038	925	925	0.0969293	0.403872
255	5 long-term fruit fiber	EC.2.6.1.62 adenosylmethionine 8.amino.7.oxononanoate.transaminase	frtaf10v	-0.000428034	9.86756e-05	925	924	1.93907e-05	0.00193907
256	5 long-term fruit fiber	EC.2.7.1.130 tetraacyldisaccharide.4.kinase	frtaf10v	-0.000355125	0.000122424	925	925	0.00397854	0.077886
257	5 long-term fruit fiber	EC.2.7.1.45 2.dehydro.3.deoxygluconokinase	frtaf10v	0.000340791	0.000108183	925	922	0.00178706	0.0667901
258	5 long-term fruit fiber	EC.2.7.4.6 nucleoside.diphosphate.kinase	frtaf10v	-0.000127445	0.000119193	925	920	0.285786	0.604403
259	5 long-term fruit fiber	EC.2.7.6.5 gtp.diphosphokinase	frtaf10v	0.00048795	9.43987e-05	925	924	4.13209e-07	8.8279e-05
260	5 long-term fruit fiber	EC.3.1.1.61 protein.glutamate.methylesterase	frtaf10v	0.000420427	0.000108168	925	921	0.000123299	0.00704567
261	5 long-term fruit fiber	EC.3.1.21.3 type.I.site.specific.deoxyribonuclease	frtaf10v	0.000182535	0.00013884	925	919	0.189571	0.515466
262	5 long-term fruit fiber	EC.3.2.1.17 lysozyme	frtaf10v	4.40733e-05	0.000156287	925	922	0.778126	0.908334
263	5 long-term fruit fiber	EC.3.2.1.4 cellulase	frtaf10v	0.000737635	0.000183748	925	922	7.45596e-05	0.00596477
264	5 long-term fruit fiber	EC.3.2.1.8 endo.1.4.beta.xylanase	frtaf10v	0.000365925	0.000167185	925	924	0.0293423	0.266748
265	5 long-term fruit fiber	EC.3.2.1.86 6.phospho.beta.glucosidase	frtaf10v	-0.000275552	0.000146217	925	922	0.060413	0.335266
266	5 long-term fruit fiber	EC.3.2.1.99 arabinan.endo.1.5.alpha.l.arabinosidase	frtaf10v	-9.08959e-05	0.000154127	925	923	0.555786	0.80154
267	5 long-term fruit fiber	EC.3.5.1.28 n.acetylmuramoyl.l.alanine.amidase	frtaf10v	-0.000193657	0.000149173	925	923	0.195183	0.520489
268	5 long-term fruit fiber	EC.3.5.3.12 agmatine.deiminase	frtaf10v	0.000247996	0.000104432	925	923	0.0181567	0.196903
269	5 long-term fruit fiber	EC.3.6.1.1 Inorganic.diphosphatase	frtaf10v	0.000227349	0.000130183	925	922	0.081718	0.375161
270	5 long-term fruit fiber	EC.3.6.1.3 adenosinetriphosphatase	frtaf10v	0.000398272	0.000110638	925	921	0.00036963	0.0184815
271	5 long-term fruit fiber	EC.3.6.1.7 acylphosphatase	frtaf10v	-0.000277639	0.000129425	925	920	0.0327298	0.277067
272	5 long-term fruit fiber	EC.3.6.3.25 sulfate.transporting.atpase	frtaf10v	7.94817e-05	0.000103512	925	922	0.443142	0.760758
273	5 long-term fruit fiber	EC.3.6.3.34 Iron.chelate.transporting.atpase	frtaf10v	-0.000125832	0.000127094	925	922	0.32291	0.650618
274	5 long-term fruit fiber	EC.4.1.1.41 methylmalonyl.coa.decarboxylase	frtaf10v	0.00022074	0.000138073	925	923	0.11087	0.434668
275	5 long-term fruit fiber	EC.4.1.3.27 anthranilate.synthase	frtaf10v	-0.000216735	0.000121716	925	918	0.0759231	0.370318
276	5 long-term fruit fiber	EC.4.1.99.12 3.4.dihydroxy.2.butanone.4.phosphate.synthase	frtaf10v	-0.000172195	0.00011126	925	922	0.122702	0.438222
277	5 long-term fruit fiber	EC.4.2.1.113 o.succinylbenzoate.synthase	frtaf10v	-0.00034449	0.000134882	925	924	0.0111155	0.160423
278	5 long-term fruit fiber	EC.4.2.1.126 n.acetylmuramic.acid.6.phosphate.etherase	frtaf10v	-0.000328381	0.000139833	925	924	0.0194685	0.199676
279	5 long-term fruit fiber	EC.4.2.1.19 Imidazoleglycerol.phosphate.dehydratase	frtaf10v	0.000231391	0.000102486	925	923	0.0246343	0.23955
280	5 long-term fruit fiber	EC.4.2.1.32 l tartrate.dehydratase	frtaf10v	0.000182543	0.000127122	925	918	0.152013	0.471358
281	5 long-term fruit fiber	EC.4.2.1.51 prephenate.dehydratase	frtaf10v	0.000408746	0.000103954	925	919	0.000103623	0.00690823
282	5 long-term fruit fiber	EC.4.3.3.6 pyridoxal.5.phosphate.synthase glutamine.hydrolyzing	frtaf10v	0.000491287	0.000208513	925	924	0.0190729	0.199676
283	5 long-term fruit fiber	EC.5.1.1.1 alanine.racemase	frtaf10v	0.000228131	0.000118441	925	925	0.0549697	0.335266
284	5 long-term fruit fiber	EC.5.1.3.11 cellobiose.epimerase	frtaf10v	7.7151e-05	0.000152726	925	925	0.613797	0.848749
285	5 long-term fruit fiber	EC.5.1.3.14 udp.n.acetylglucosamine.2.epimerase non.hydrolyzing	frtaf10v	-0.000192513	9.06406e-05	925	922	0.0344496	0.277067
286	5 long-term fruit fiber	EC.5.3.1.25 l.fucose.Isomerase	frtaf10v	-0.000276531	0.000108434	925	920	0.0112296	0.160423
287	5 long-term fruit fiber	EC.5.3.1.8 mannose.6.phosphate.Isomerase	frtaf10v	7.13694e-05	0.000105891	925	924	0.500818	0.771143
288	5 long-term fruit fiber	EC.5.4.2.2 phosphoglucomutase alpha.d.glucose.1.6.bisphosphate.dependent	frtaf10v	0.000166638	0.000111802	925	924	0.137092	0.453195
289	5 long-term fruit fiber	EC.5.4.3.8 glutamate.1.semialdehyde.2.1.aminomutase	frtaf10v	0.000112717	9.36594e-05	925	922	0.229662	0.567066
290	5 long-term fruit fiber	EC.5.4.99.5 chorismate.mutase	frtaf10v	0.000151944	0.000114715	925	921	0.186284	0.515466
291	5 long-term fruit fiber	EC.5.4.99.9 udp.galactopyranose.mutase	frtaf10v	0.000264347	0.000109406	925	918	0.0162559	0.191246
292	5 long-term fruit fiber	EC.6.1.1.4 leucine trna.ligase	frtaf10v	0.000233948	0.00014422	925	923	0.10577	0.434668
293	5 long-term fruit fiber	EC.6.3.1.5 nad synthase	frtaf10v	0.00020379	0.000166398	925	922	0.221606	0.56433
294	5 long-term fruit fiber	EC.6.3.2.13 udp.n.acetylmuramoyl.l.alanyl.d.glutamate 2.6.diaminopimelate.ligase	frtaf10v	-0.000133351	9.61164e-05	925	924	0.1663	0.489591
295	5 long-term fruit fiber	EC.6.4.1.1 pyruvate.carboxylase	frtaf10v	-0.000227947	0.000124883	925	922	0.0688956	0.348838
296	6 long-term vegetable fiber	EC.1.1.1.103 l.threonine.3.dehydrogenase	vegaf10v	-0.000390195	0.000129411	925	924	0.0027837	0.219655
297	6 long-term vegetable fiber	EC.1.1.1.58 tagaturonate.reductase	vegaf10v	0.000147477	0.000102287	925	924	0.150378	0.596721
298	6 long-term vegetable fiber	EC.1.1.1.95 phosphoglycerate.dehydrogenase	vegaf10v	1.70038e-05	0.000107544	925	921	0.874475	0.971638
299	6 long-term vegetable fiber	EC.1.11.1.6 catalase	vegaf10v	-0.000270453	0.000124614	925	925	0.0307424	0.449443
300	6 long-term vegetable fiber	EC.1.3.1.12 prephenate.dehydrogenase	vegaf10v	-2.70133e-05	0.000103235	925	922	0.793751	0.943345
301	6 long-term vegetable fiber	EC.1.3.99.1 deleted.entry	vegaf10v	0.000175196	0.000200909	925	922	0.383873	0.811011
302	6 long-term vegetable fiber	EC.1.3.99.2 transferred.entry 1.3.8.1	vegaf10v	0.000152832	9.49294e-05	925	921	0.108403	0.596721
303	6 long-term vegetable fiber	EC.1.4.4.2 glycine.dehydrogenase aminomethyl. transferring	vegaf10v	6.73888e-05	0.000178209	925	916	0.705585	0.922719
304	6 long-term vegetable fiber	EC.1.7.2.2 nitrite.reductase cytochrome.ammonia.forming	vegaf10v	-4.23926e-05	0.000148295	925	923	0.775172	0.943345
305	6 long-term vegetable fiber	EC.1.8.4.11 peptide.methionine s s.oxide.reductase	vegaf10v	-0.000193912	0.000130072	925	923	0.137061	0.596721
306	6 long-term vegetable fiber	EC.2.2.1.1 transketolase	vegaf10v	0.000114847	0.000148518	925	924	0.439933	0.840608
307	6 long-term vegetable fiber	EC.2.3.1.29 glycine.c.acetyltransferase	vegaf10v	-5.84548e-05	0.000142099	925	924	0.681086	0.917287
308	6 long-term vegetable fiber	EC.2.3.2.6 leucyltransferase	vegaf10v	-7.70718e-05	0.000185691	925	922	0.678393	0.917287
309	6 long-term vegetable fiber	EC.2.4.1.1 glycogen.phosphorylase	vegaf10v	0.000453994	0.000177782	925	922	0.0111396	0.3247
310	6 long-term vegetable fiber	EC.2.4.1.129 peptidoglycan.glycosyltransferase	vegaf10v	-5.48644e-05	0.000130223	925	922	0.673824	0.917287
311	6 long-term vegetable fiber	EC.2.4.2.3 uridine.phosphorylase	vegaf10v	-1.42928e-05	0.000110644	925	923	0.897302	0.979308
312	6 long-term vegetable fiber	EC.2.5.1.16 spermidine.synthase	vegaf10v	3.09498e-05	0.000115842	925	922	0.789516	0.943345
313	6 long-term vegetable fiber	EC.2.6.1.1 aspartate.transaminase	vegaf10v	0.000163582	0.000112439	925	925	0.146737	0.596721
314	6 long-term vegetable fiber	EC.2.6.1.62 adenosylmethionine 8.amino.7.oxononanoate.transaminase	vegaf10v	-0.000137143	0.000113307	925	924	0.227069	0.688089
315	6 long-term vegetable fiber	EC.2.7.1.130 tetraacyldisaccharide.4.kinase	vegaf10v	-4.95896e-05	0.000138311	925	925	0.720183	0.932739
316	6 long-term vegetable fiber	EC.2.7.1.45 2.dehydro.3.deoxygluconokinase	vegaf10v	0.0001327	0.000122474	925	922	0.279431	0.747734
317	6 long-term vegetable fiber	EC.2.7.4.6 nucleoside.diphosphate.kinase	vegaf10v	-1.43913e-05	0.000133241	925	920	0.914059	0.979308
318	6 long-term vegetable fiber	EC.2.7.6.5 gtp.diphosphokinase	vegaf10v	0.000235324	0.000108901	925	924	0.031461	0.449443
319	6 long-term vegetable fiber	EC.3.1.1.61 protein.glutamate.methylesterase	vegaf10v	0.000289779	0.000122416	925	921	0.0185315	0.398238
320	6 long-term vegetable fiber	EC.3.1.21.3 type.I.site.specific.deoxyribonuclease	vegaf10v	0.000306993	0.000154884	925	919	0.0483645	0.531554
321	6 long-term vegetable fiber	EC.3.2.1.17 lysozyme	vegaf10v	-0.000105825	0.000174931	925	922	0.545651	0.8623
322	6 long-term vegetable fiber	EC.3.2.1.4 cellulase	vegaf10v	0.000469104	0.000209025	925	922	0.0255288	0.44398
323	6 long-term vegetable fiber	EC.3.2.1.8 endo.1.4.beta.xylanase	vegaf10v	0.000243159	0.000187905	925	924	0.196608	0.648404
324	6 long-term vegetable fiber	EC.3.2.1.86 6.phospho.beta.glucosidase	vegaf10v	-0.000168334	0.000164343	925	922	0.306505	0.766263
325	6 long-term vegetable fiber	EC.3.2.1.99 arabinan.endo.1.5.alpha.l.arabinosidase	vegaf10v	-0.000157236	0.000172516	925	923	0.362783	0.808887
326	6 long-term vegetable fiber	EC.3.5.1.28 n.acetylmuramoyl.l.alanine.amidase	vegaf10v	3.77702e-05	0.000167473	925	923	0.821719	0.948722
327	6 long-term vegetable fiber	EC.3.5.3.12 agmatine.deiminase	vegaf10v	0.000108227	0.000117292	925	923	0.356878	0.808887
328	6 long-term vegetable fiber	EC.3.6.1.1 Inorganic.diphosphatase	vegaf10v	0.000122271	0.000146146	925	922	0.403446	0.811011
329	6 long-term vegetable fiber	EC.3.6.1.3 adenosinetriphosphatase	vegaf10v	0.000205333	0.000125689	925	921	0.103352	0.596721
330	6 long-term vegetable fiber	EC.3.6.1.7 acylphosphatase	vegaf10v	-0.000127617	0.000145226	925	920	0.380252	0.811011
331	6 long-term vegetable fiber	EC.3.6.3.25 sulfate.transporting.atpase	vegaf10v	0.000171595	0.000115109	925	922	0.137048	0.596721
332	6 long-term vegetable fiber	EC.3.6.3.34 Iron.chelate.transporting.atpase	vegaf10v	-9.25791e-05	0.0001425	925	922	0.51639	0.8623
333	6 long-term vegetable fiber	EC.4.1.1.41 methylmalonyl.coa.decarboxylase	vegaf10v	0.000125959	0.000155022	925	923	0.41711	0.830069
334	6 long-term vegetable fiber	EC.4.1.3.27 anthranilate.synthase	vegaf10v	1.2751e-05	0.000136436	925	918	0.925601	0.979472
335	6 long-term vegetable fiber	EC.4.1.99.12 3.4.dihydroxy.2.butanone.4.phosphate.synthase	vegaf10v	-0.000287201	0.000123708	925	922	0.0209075	0.398238
336	6 long-term vegetable fiber	EC.4.2.1.113 o.succinylbenzoate.synthase	vegaf10v	7.75672e-06	0.000152525	925	924	0.959473	0.982143
337	6 long-term vegetable fiber	EC.4.2.1.126 n.acetylmuramic.acid.6.phosphate.etherase	vegaf10v	-8.71368e-05	0.000157654	925	924	0.58086	0.873167
338	6 long-term vegetable fiber	EC.4.2.1.19 Imidazoleglycerol.phosphate.dehydratase	vegaf10v	3.51938e-05	0.000115029	925	923	0.759844	0.943345
339	6 long-term vegetable fiber	EC.4.2.1.32 l tartrate.dehydratase	vegaf10v	4.44446e-05	0.0001426	925	918	0.755502	0.943345
340	6 long-term vegetable fiber	EC.4.2.1.51 prephenate.dehydratase	vegaf10v	0.000204387	0.000118472	925	919	0.0854998	0.587787
341	6 long-term vegetable fiber	EC.4.3.3.6 pyridoxal.5.phosphate.synthase glutamine.hydrolyzing	vegaf10v	0.00023143	0.000235134	925	924	0.325761	0.774294
342	6 long-term vegetable fiber	EC.5.1.1.1 alanine.racemase	vegaf10v	0.000194039	0.000132437	925	925	0.143885	0.596721
343	6 long-term vegetable fiber	EC.5.1.3.11 cellobiose.epimerase	vegaf10v	-0.00010527	0.000170708	925	925	0.537905	0.8623
344	6 long-term vegetable fiber	EC.5.1.3.14 udp.n.acetylglucosamine.2.epimerase non.hydrolyzing	vegaf10v	-0.000155429	0.000101631	925	922	0.127199	0.596721
345	6 long-term vegetable fiber	EC.5.3.1.25 l.fucose.Isomerase	vegaf10v	-0.000198891	0.000121773	925	920	0.103417	0.596721
346	6 long-term vegetable fiber	EC.5.3.1.8 mannose.6.phosphate.Isomerase	vegaf10v	8.12892e-05	0.000118443	925	924	0.49304	0.861345
347	6 long-term vegetable fiber	EC.5.4.2.2 phosphoglucomutase alpha.d.glucose.1.6.bisphosphate.dependent	vegaf10v	0.000193856	0.000124496	925	924	0.120467	0.596721
348	6 long-term vegetable fiber	EC.5.4.3.8 glutamate.1.semialdehyde.2.1.aminomutase	vegaf10v	-2.50839e-05	0.00010448	925	922	0.810422	0.945098
349	6 long-term vegetable fiber	EC.5.4.99.5 chorismate.mutase	vegaf10v	3.77432e-05	0.000128703	925	921	0.769523	0.943345
350	6 long-term vegetable fiber	EC.5.4.99.9 udp.galactopyranose.mutase	vegaf10v	-8.44144e-05	0.000123071	925	918	0.493299	0.861345
351	6 long-term vegetable fiber	EC.6.1.1.4 leucine trna.ligase	vegaf10v	0.000258786	0.000161509	925	923	0.110113	0.596721
352	6 long-term vegetable fiber	EC.6.3.1.5 nad synthase	vegaf10v	0.000240152	0.000186565	925	922	0.198983	0.648404
353	6 long-term vegetable fiber	EC.6.3.2.13 udp.n.acetylmuramoyl.l.alanyl.d.glutamate 2.6.diaminopimelate.ligase	vegaf10v	-0.000153047	0.000107242	925	924	0.154561	0.596721
354	6 long-term vegetable fiber	EC.6.4.1.1 pyruvate.carboxylase	vegaf10v	-0.000197243	0.000140043	925	922	0.16	0.603772
355	7 CRP	EC.1.1.1.103 l.threonine.3.dehydrogenase	logcrp	8.79959e-05	0.000212472	925	924	0.678877	0.879689
356	7 CRP	EC.1.1.1.58 tagaturonate.reductase	logcrp	0.000223637	0.000186535	925	924	0.230951	0.613879
357	7 CRP	EC.1.1.1.95 phosphoglycerate.dehydrogenase	logcrp	-5.97672e-06	0.000213998	925	921	0.977727	0.98264
358	7 CRP	EC.1.11.1.6 catalase	logcrp	0.000199255	0.00023374	925	925	0.394232	0.730246
359	7 CRP	EC.1.3.1.12 prephenate.dehydrogenase	logcrp	-0.000158787	0.000205546	925	922	0.44008	0.745381
360	7 CRP	EC.1.3.99.1 deleted.entry	logcrp	-0.000342733	0.000343338	925	922	0.318479	0.676868
361	7 CRP	EC.1.3.99.2 transferred.entry 1.3.8.1	logcrp	-0.000297071	0.000190033	925	921	0.118444	0.463555
362	7 CRP	EC.1.4.4.2 glycine.dehydrogenase aminomethyl. transferring	logcrp	-0.000217417	0.000294841	925	916	0.4611	0.765311
363	7 CRP	EC.1.7.2.2 nitrite.reductase cytochrome.ammonia.forming	logcrp	0.000483673	0.000241215	925	923	0.0452948	0.287586
364	7 CRP	EC.1.8.4.11 peptide.methionine s s.oxide.reductase	logcrp	0.000236324	0.000239201	925	923	0.323483	0.676868
365	7 CRP	EC.2.2.1.1 transketolase	logcrp	-0.000331065	0.000262446	925	924	0.207531	0.591879
366	7 CRP	EC.2.3.1.29 glycine.c.acetyltransferase	logcrp	0.000548317	0.000266701	925	924	0.0401481	0.273761
367	7 CRP	EC.2.3.2.6 leucyltransferase	logcrp	0.000641301	0.000324831	925	922	0.0487128	0.304455
368	7 CRP	EC.2.4.1.1 glycogen.phosphorylase	logcrp	-0.0013995	0.000330815	925	922	2.62969e-05	0.00525938
369	7 CRP	EC.2.4.1.129 peptidoglycan.glycosyltransferase	logcrp	-0.000149385	0.000225494	925	922	0.507864	0.78207
370	7 CRP	EC.2.4.2.3 uridine.phosphorylase	logcrp	-0.000546076	0.000225798	925	923	0.0158533	0.17263
371	7 CRP	EC.2.5.1.16 spermidine.synthase	logcrp	-0.000510778	0.0002365	925	922	0.0311394	0.254199
372	7 CRP	EC.2.6.1.1 aspartate.transaminase	logcrp	5.31248e-05	0.000184802	925	925	0.77383	0.915538
373	7 CRP	EC.2.6.1.62 adenosylmethionine 8.amino.7.oxononanoate.transaminase	logcrp	0.000428259	0.000203975	925	924	0.0361118	0.263582
374	7 CRP	EC.2.7.1.130 tetraacyldisaccharide.4.kinase	logcrp	0.000469935	0.000267534	925	925	0.0794367	0.397183
375	7 CRP	EC.2.7.1.45 2.dehydro.3.deoxygluconokinase	logcrp	-0.000103263	0.000232693	925	922	0.657344	0.87939
376	7 CRP	EC.2.7.4.6 nucleoside.diphosphate.kinase	logcrp	0.00064669	0.000255818	925	920	0.0116955	0.161317
377	7 CRP	EC.2.7.6.5 gtp.diphosphokinase	logcrp	-5.15459e-05	0.000214232	925	924	0.809929	0.930953
378	7 CRP	EC.3.1.1.61 protein.glutamate.methylesterase	logcrp	-0.000678595	0.000246737	925	921	0.00610767	0.145868
379	7 CRP	EC.3.1.21.3 type.I.site.specific.deoxyribonuclease	logcrp	-0.000346292	0.000251742	925	919	0.169351	0.559837
380	7 CRP	EC.3.2.1.17 lysozyme	logcrp	0.000678927	0.000292522	925	922	0.0205491	0.205491
381	7 CRP	EC.3.2.1.4 cellulase	logcrp	-0.000473171	0.000372902	925	922	0.204873	0.591237
382	7 CRP	EC.3.2.1.8 endo.1.4.beta.xylanase	logcrp	6.08614e-05	0.000319276	925	924	0.848871	0.94846
383	7 CRP	EC.3.2.1.86 6.phospho.beta.glucosidase	logcrp	0.000374189	0.000277119	925	922	0.177322	0.576656
384	7 CRP	EC.3.2.1.99 arabinan.endo.1.5.alpha.l.arabinosidase	logcrp	0.000626056	0.000280513	925	923	0.0259126	0.230334
385	7 CRP	EC.3.5.1.28 n.acetylmuramoyl.l.alanine.amidase	logcrp	1.1347e-05	0.000277411	925	923	0.967384	0.979629
386	7 CRP	EC.3.5.3.12 agmatine.deiminase	logcrp	-0.00101106	0.00023472	925	923	1.89017e-05	0.00525938
387	7 CRP	EC.3.6.1.1 Inorganic.diphosphatase	logcrp	-0.000596944	0.000252809	925	922	0.0184624	0.189358
388	7 CRP	EC.3.6.1.3 adenosinetriphosphatase	logcrp	-0.000658101	0.000226428	925	921	0.00376308	0.125436
389	7 CRP	EC.3.6.1.7 acylphosphatase	logcrp	-4.52396e-05	0.000284421	925	920	0.873671	0.95787
390	7 CRP	EC.3.6.3.25 sulfate.transporting.atpase	logcrp	-0.00062116	0.000231971	925	922	0.00759016	0.145868
391	7 CRP	EC.3.6.3.34 Iron.chelate.transporting.atpase	logcrp	0.000457825	0.000219005	925	922	0.0369015	0.263582
392	7 CRP	EC.4.1.1.41 methylmalonyl.coa.decarboxylase	logcrp	0.000194498	0.00026095	925	923	0.456291	0.763667
393	7 CRP	EC.4.1.3.27 anthranilate.synthase	logcrp	-6.94485e-05	0.000268211	925	918	0.795765	0.91996
394	7 CRP	EC.4.1.99.12 3.4.dihydroxy.2.butanone.4.phosphate.synthase	logcrp	0.000666703	0.000223757	925	922	0.0029794	0.125436
395	7 CRP	EC.4.2.1.113 o.succinylbenzoate.synthase	logcrp	0.000514329	0.000250489	925	924	0.0403797	0.273761
396	7 CRP	EC.4.2.1.126 n.acetylmuramic.acid.6.phosphate.etherase	logcrp	0.000855259	0.000281479	925	924	0.00246104	0.125436
397	7 CRP	EC.4.2.1.19 Imidazoleglycerol.phosphate.dehydratase	logcrp	-0.000777591	0.00023488	925	923	0.000980654	0.0883049
398	7 CRP	EC.4.2.1.32 l tartrate.dehydratase	logcrp	-0.000315009	0.000244434	925	918	0.197882	0.591237
399	7 CRP	EC.4.2.1.51 prephenate.dehydratase	logcrp	-0.000157384	0.000212934	925	919	0.460062	0.765311
400	7 CRP	EC.4.3.3.6 pyridoxal.5.phosphate.synthase glutamine.hydrolyzing	logcrp	-0.00100029	0.000368107	925	924	0.00672718	0.145868
401	7 CRP	EC.5.1.1.1 alanine.racemase	logcrp	-0.000621186	0.000256499	925	925	0.0156968	0.17263
402	7 CRP	EC.5.1.3.11 cellobiose.epimerase	logcrp	0.000779264	0.00030653	925	925	0.0112155	0.161317
403	7 CRP	EC.5.1.3.14 udp.n.acetylglucosamine.2.epimerase non.hydrolyzing	logcrp	2.528e-05	0.000193445	925	922	0.896062	0.958561
404	7 CRP	EC.5.3.1.25 l.fucose.Isomerase	logcrp	-0.000403066	0.000225061	925	920	0.0737208	0.387819
405	7 CRP	EC.5.3.1.8 mannose.6.phosphate.Isomerase	logcrp	-1.29784e-05	0.000208935	925	924	0.950486	0.979369
406	7 CRP	EC.5.4.2.2 phosphoglucomutase alpha.d.glucose.1.6.bisphosphate.dependent	logcrp	-0.000383928	0.000251964	925	924	0.128045	0.469353
407	7 CRP	EC.5.4.3.8 glutamate.1.semialdehyde.2.1.aminomutase	logcrp	-0.00063714	0.00021511	925	922	0.00316687	0.125436
408	7 CRP	EC.5.4.99.5 chorismate.mutase	logcrp	0.000592049	0.000218272	925	921	0.00682787	0.145868
409	7 CRP	EC.5.4.99.9 udp.galactopyranose.mutase	logcrp	-0.000101956	0.00023332	925	918	0.662258	0.879689
410	7 CRP	EC.6.1.1.4 leucine trna.ligase	logcrp	-0.000706425	0.000266903	925	923	0.00829246	0.145868
411	7 CRP	EC.6.3.1.5 nad synthase	logcrp	0.000129505	0.000264044	925	922	0.623947	0.873079
412	7 CRP	EC.6.3.2.13 udp.n.acetylmuramoyl.l.alanyl.d.glutamate 2.6.diaminopimelate.ligase	logcrp	0.000441415	0.000210657	925	924	0.0365005	0.263582
413	7 CRP	EC.6.4.1.1 pyruvate.carboxylase	logcrp	0.000622125	0.000236002	925	922	0.00855505	0.145868

## Sheet: S5
Table S5. CAZy DNA abundances significantly associated with dietary fiber intake
Original_order	metadata	feature	value	coef	stderr	N	N.not.0	pval	qval
1	1 recent total fiber	AA6	a_aofib_fs_dr	-0.000104136	4.5337e-05	923	161	0.0218703	0.122109
2	1 recent total fiber	CBM12	a_aofib_fs_dr	-4.05849e-05	3.69229e-05	923	498	0.272062	0.532209
3	1 recent total fiber	CBM13	a_aofib_fs_dr	0.000565916	0.000134441	923	909	2.97393e-05	0.00216943
4	1 recent total fiber	CBM2	a_aofib_fs_dr	0.000207713	0.000155326	923	651	0.181578	0.413868
5	1 recent total fiber	CBM20	a_aofib_fs_dr	-0.000191364	7.61779e-05	923	556	0.0122257	0.086018
6	1 recent total fiber	CBM27	a_aofib_fs_dr	-0.000188584	6.56481e-05	923	624	0.00420737	0.041762
7	1 recent total fiber	CBM32	a_aofib_fs_dr	-0.000496949	0.000116928	923	915	2.47551e-05	0.00216943
8	1 recent total fiber	CBM34	a_aofib_fs_dr	0.000203374	0.000144327	923	922	0.159415	0.391957
9	1 recent total fiber	CBM4	a_aofib_fs_dr	0.000150529	8.20196e-05	923	421	0.0668472	0.247104
10	1 recent total fiber	CBM40	a_aofib_fs_dr	-4.89235e-05	2.85653e-05	923	224	0.0873081	0.285254
11	1 recent total fiber	CBM48	a_aofib_fs_dr	0.000353004	0.000166291	923	923	0.0342711	0.165686
12	1 recent total fiber	CBM5	a_aofib_fs_dr	-0.000107049	3.04716e-05	923	267	0.000485374	0.0113113
13	1 recent total fiber	CBM50	a_aofib_fs_dr	-0.000168613	0.000118353	923	923	0.154796	0.384639
14	1 recent total fiber	CBM51	a_aofib_fs_dr	-0.000140845	6.09293e-05	923	642	0.0210741	0.120167
15	1 recent total fiber	CBM57	a_aofib_fs_dr	-0.000177603	9.03539e-05	923	917	0.0497023	0.204194
16	1 recent total fiber	CBM58	a_aofib_fs_dr	-0.000300339	0.000106658	923	889	0.00500588	0.0451044
17	1 recent total fiber	CBM6	a_aofib_fs_dr	0.00012784	0.000146093	923	916	0.381879	0.629807
18	1 recent total fiber	CBM61	a_aofib_fs_dr	0.000169854	6.07679e-05	923	194	0.00535047	0.047014
19	1 recent total fiber	CBM9	a_aofib_fs_dr	-0.000355131	8.83576e-05	923	879	6.39333e-05	0.00335818
20	1 recent total fiber	GH102	a_aofib_fs_dr	8.25234e-05	3.39765e-05	923	226	0.0154483	0.100979
21	1 recent total fiber	GH103	a_aofib_fs_dr	-0.000291637	0.00010954	923	425	0.00790539	0.0632431
22	1 recent total fiber	GH104	a_aofib_fs_dr	-0.000152993	8.42889e-05	923	171	0.0698408	0.248163
23	1 recent total fiber	GH105	a_aofib_fs_dr	-6.71827e-06	0.000119109	923	922	0.95504	0.981227
24	1 recent total fiber	GH109	a_aofib_fs_dr	-0.000673325	0.0001549	923	920	1.61544e-05	0.00216943
25	1 recent total fiber	GH110	a_aofib_fs_dr	-0.000402876	0.000104826	923	918	0.000134362	0.00553985
26	1 recent total fiber	GH120	a_aofib_fs_dr	0.000310775	9.08824e-05	923	798	0.000672645	0.0133533
27	1 recent total fiber	GH123	a_aofib_fs_dr	-0.000264804	0.000112071	923	588	0.0184219	0.112607
28	1 recent total fiber	GH128	a_aofib_fs_dr	-5.14601e-05	5.53459e-05	923	473	0.35281	0.605498
29	1 recent total fiber	GH13	a_aofib_fs_dr	0.000667076	0.000235911	923	923	0.00487843	0.0451044
30	1 recent total fiber	GH17	a_aofib_fs_dr	-4.56506e-05	3.67754e-05	923	376	0.21497	0.45906
31	1 recent total fiber	GH18	a_aofib_fs_dr	-0.000369548	0.000127998	923	922	0.00401513	0.0413867
32	1 recent total fiber	GH2	a_aofib_fs_dr	0.00015676	7.98797e-05	923	923	0.0501433	0.204194
33	1 recent total fiber	GH20	a_aofib_fs_dr	-0.000666368	0.0001919	923	922	0.0005531	0.0118585
34	1 recent total fiber	GH23	a_aofib_fs_dr	-0.000266806	0.000162845	923	923	0.101945	0.306982
35	1 recent total fiber	GH24	a_aofib_fs_dr	-0.000482903	0.000168062	923	920	0.00417159	0.041762
36	1 recent total fiber	GH25	a_aofib_fs_dr	0.000373345	0.000106774	923	923	0.000510144	0.0113932
37	1 recent total fiber	GH26	a_aofib_fs_dr	9.96324e-05	0.00016181	923	914	0.538274	0.789615
38	1 recent total fiber	GH29	a_aofib_fs_dr	-0.00060995	0.0001522	923	922	6.89178e-05	0.00335818
39	1 recent total fiber	GH31	a_aofib_fs_dr	0.000291375	0.000124031	923	923	0.019118	0.112607
40	1 recent total fiber	GH32	a_aofib_fs_dr	0.000197317	0.000121995	923	923	0.106421	0.316897
41	1 recent total fiber	GH33	a_aofib_fs_dr	-0.000309021	9.64937e-05	923	921	0.00143187	0.0191349
42	1 recent total fiber	GH35	a_aofib_fs_dr	-0.000219629	0.000121003	923	917	0.0699115	0.248163
43	1 recent total fiber	GH36	a_aofib_fs_dr	2.36044e-05	0.000107959	923	923	0.826996	0.935169
44	1 recent total fiber	GH37	a_aofib_fs_dr	-0.000339795	9.63412e-05	923	318	0.000441665	0.0107606
45	1 recent total fiber	GH43	a_aofib_fs_dr	0.000271728	0.000148894	923	923	0.0684705	0.248163
46	1 recent total fiber	GH5	a_aofib_fs_dr	0.000779364	0.000263371	923	921	0.00319017	0.0341986
47	1 recent total fiber	GH55	a_aofib_fs_dr	-0.000157648	7.14929e-05	923	777	0.027812	0.146149
48	1 recent total fiber	GH57	a_aofib_fs_dr	-0.00037873	0.000119167	923	922	0.00156508	0.0199734
49	1 recent total fiber	GH63	a_aofib_fs_dr	-0.000425623	0.000124563	923	918	0.000671949	0.0133533
50	1 recent total fiber	GH64	a_aofib_fs_dr	-5.50311e-05	3.85945e-05	923	450	0.15439	0.384639
51	1 recent total fiber	GH67	a_aofib_fs_dr	-4.42445e-06	5.1246e-05	923	471	0.93122	0.980617
52	1 recent total fiber	GH73	a_aofib_fs_dr	-0.000307694	9.15649e-05	923	923	0.000823821	0.013799
53	1 recent total fiber	GH77	a_aofib_fs_dr	0.000235974	0.000135816	923	921	0.0829153	0.274337
54	1 recent total fiber	GH78	a_aofib_fs_dr	-0.000242855	0.000108438	923	922	0.0254672	0.135152
55	1 recent total fiber	GH81	a_aofib_fs_dr	-8.78487e-05	5.56007e-05	923	506	0.114536	0.333648
56	1 recent total fiber	GH84	a_aofib_fs_dr	-0.000307501	9.51842e-05	923	729	0.00128027	0.0175956
57	1 recent total fiber	GH89	a_aofib_fs_dr	-0.000203567	0.000104465	923	915	0.051763	0.204194
58	1 recent total fiber	GH9	a_aofib_fs_dr	0.000449063	0.000121964	923	707	0.000248338	0.00789636
59	1 recent total fiber	GH92	a_aofib_fs_dr	-0.000373295	0.00013237	923	922	0.0049642	0.0451044
60	1 recent total fiber	GH94	a_aofib_fs_dr	0.000533339	9.92316e-05	923	904	1.16545e-07	6.24682e-05
61	1 recent total fiber	GH97	a_aofib_fs_dr	-0.000388413	0.000135676	923	922	0.00435039	0.0423965
62	1 recent total fiber	GH98	a_aofib_fs_dr	-0.000133619	6.21201e-05	923	768	0.0318067	0.160732
63	1 recent total fiber	GT10	a_aofib_fs_dr	-0.000271722	0.000113072	923	539	0.0165179	0.10667
64	1 recent total fiber	GT11	a_aofib_fs_dr	-0.000332351	9.87381e-05	923	916	0.000810365	0.013799
65	1 recent total fiber	GT14	a_aofib_fs_dr	0.000323175	0.000160242	923	882	0.0440271	0.195195
66	1 recent total fiber	GT19	a_aofib_fs_dr	-0.000230917	9.2522e-05	923	919	0.0128385	0.086018
67	1 recent total fiber	GT20	a_aofib_fs_dr	-0.00016263	8.39124e-05	923	702	0.0529584	0.205693
68	1 recent total fiber	GT23	a_aofib_fs_dr	-0.000312683	9.22758e-05	923	901	0.000746795	0.0135953
69	1 recent total fiber	GT26	a_aofib_fs_dr	-0.000384732	0.000118705	923	908	0.00124038	0.0174958
70	1 recent total fiber	GT3	a_aofib_fs_dr	0.000531763	0.000157172	923	846	0.0007477	0.0135953
71	1 recent total fiber	GT30	a_aofib_fs_dr	7.48525e-06	0.000144374	923	916	0.958665	0.981227
72	1 recent total fiber	GT35	a_aofib_fs_dr	0.000259567	0.000120827	923	921	0.0320864	0.160732
73	1 recent total fiber	GT39	a_aofib_fs_dr	4.01895e-05	3.0151e-05	923	230	0.182998	0.413868
74	1 recent total fiber	GT4	a_aofib_fs_dr	-0.000229886	0.000149127	923	922	0.123722	0.345389
75	1 recent total fiber	GT5	a_aofib_fs_dr	0.000147676	0.000103392	923	922	0.153811	0.384639
76	1 recent total fiber	GT56	a_aofib_fs_dr	-0.000206429	6.2431e-05	923	234	0.000986457	0.0155512
77	1 recent total fiber	GT9	a_aofib_fs_dr	0.000114264	0.000156847	923	922	0.466529	0.715721
78	1 recent total fiber	PL1	a_aofib_fs_dr	0.000388513	0.000155639	923	907	0.0127409	0.086018
79	1 recent total fiber	PL10	a_aofib_fs_dr	-0.000211868	9.71366e-05	923	918	0.0295025	0.151125
80	1 recent total fiber	PL11	a_aofib_fs_dr	-0.000400786	0.000113176	923	917	0.000426455	0.0107606
81	1 recent total fiber	PL12	a_aofib_fs_dr	-0.0002728	0.000110841	923	818	0.0140565	0.0930156
82	1 recent total fiber	PL13	a_aofib_fs_dr	-2.38102e-05	4.668e-05	923	328	0.610136	0.804147
83	1 recent total fiber	PL15	a_aofib_fs_dr	-7.10906e-05	5.33191e-05	923	119	0.182769	0.413868
84	1 recent total fiber	PL9	a_aofib_fs_dr	0.00022442	9.47312e-05	923	881	0.0181352	0.112607
85	2 recent pectin	AA6	a_pect_fo_dr	-0.000487433	0.00024332	923	161	0.0454872	0.192555
86	2 recent pectin	CBM12	a_pect_fo_dr	-0.000346928	0.000195928	923	498	0.0770702	0.259664
87	2 recent pectin	CBM13	a_pect_fo_dr	0.00299829	0.000710752	923	909	2.88603e-05	0.00280884
88	2 recent pectin	CBM2	a_pect_fo_dr	0.00155877	0.000824485	923	651	0.0591255	0.221617
89	2 recent pectin	CBM20	a_pect_fo_dr	-0.000926192	0.000405553	923	556	0.0227014	0.136719
90	2 recent pectin	CBM27	a_pect_fo_dr	-0.000414496	0.000350223	923	624	0.237074	0.496374
91	2 recent pectin	CBM32	a_pect_fo_dr	-0.00244956	0.000620829	923	915	8.94979e-05	0.00479709
92	2 recent pectin	CBM34	a_pect_fo_dr	0.00162615	0.00075776	923	922	0.0323768	0.164422
93	2 recent pectin	CBM4	a_pect_fo_dr	0.000709539	0.000437523	923	421	0.105294	0.315026
94	2 recent pectin	CBM40	a_pect_fo_dr	-0.000417683	0.000150012	923	224	0.00555198	0.0666314
95	2 recent pectin	CBM48	a_pect_fo_dr	0.00305207	0.000867148	923	923	0.000475152	0.0149812
96	2 recent pectin	CBM5	a_pect_fo_dr	-0.000443716	0.000161199	923	267	0.00615149	0.0672897
97	2 recent pectin	CBM50	a_pect_fo_dr	-0.00147033	0.000623663	923	923	0.0187503	0.126944
98	2 recent pectin	CBM51	a_pect_fo_dr	-0.000391468	0.000325468	923	642	0.229468	0.486146
99	2 recent pectin	CBM57	a_pect_fo_dr	-0.000549801	0.000481833	923	917	0.254223	0.51615
100	2 recent pectin	CBM58	a_pect_fo_dr	-0.00128941	0.000567431	923	889	0.0233977	0.137815
101	2 recent pectin	CBM6	a_pect_fo_dr	0.000669565	0.000773847	923	916	0.387258	0.653103
102	2 recent pectin	CBM61	a_pect_fo_dr	0.000879689	0.000320691	923	194	0.0062778	0.0672981
103	2 recent pectin	CBM9	a_pect_fo_dr	-0.00130254	0.000473946	923	879	0.00613392	0.0672897
104	2 recent pectin	GH102	a_pect_fo_dr	0.000497509	0.000179342	923	226	0.00572454	0.0666314
105	2 recent pectin	GH103	a_pect_fo_dr	-0.00120806	0.000588677	923	425	0.0404703	0.180767
106	2 recent pectin	GH104	a_pect_fo_dr	-0.000453791	0.000454497	923	171	0.318338	0.583523
107	2 recent pectin	GH105	a_pect_fo_dr	0.00115981	0.000625112	923	922	0.0641039	0.228415
108	2 recent pectin	GH109	a_pect_fo_dr	-0.00262734	0.000820837	923	920	0.00144604	0.033699
109	2 recent pectin	GH110	a_pect_fo_dr	-0.00161774	0.000555773	923	918	0.00374816	0.0502254
110	2 recent pectin	GH120	a_pect_fo_dr	0.000992289	0.00048038	923	798	0.039348	0.177231
111	2 recent pectin	GH123	a_pect_fo_dr	-0.00148972	0.000593478	923	588	0.0123195	0.0971067
112	2 recent pectin	GH128	a_pect_fo_dr	-0.0005179	0.000293177	923	473	0.0777897	0.259664
113	2 recent pectin	GH13	a_pect_fo_dr	0.00293159	0.0012392	923	923	0.0184026	0.126459
114	2 recent pectin	GH17	a_pect_fo_dr	-0.000416924	0.000193809	923	376	0.0318872	0.164422
115	2 recent pectin	GH18	a_pect_fo_dr	-0.00144498	0.000681682	923	922	0.0344241	0.164771
116	2 recent pectin	GH2	a_pect_fo_dr	-0.000162971	0.000424781	923	923	0.701367	0.844793
117	2 recent pectin	GH20	a_pect_fo_dr	-0.002973	0.00101528	923	922	0.00354795	0.0500448
118	2 recent pectin	GH23	a_pect_fo_dr	-0.00239149	0.000853495	923	923	0.00528188	0.0666314
119	2 recent pectin	GH24	a_pect_fo_dr	-0.00193135	0.000899564	923	920	0.0321175	0.164422
120	2 recent pectin	GH25	a_pect_fo_dr	0.00311619	0.000551339	923	923	2.67699e-08	1.43487e-05
121	2 recent pectin	GH26	a_pect_fo_dr	0.00120067	0.000857826	923	914	0.162097	0.391368
122	2 recent pectin	GH29	a_pect_fo_dr	-0.00206356	0.000807445	923	922	0.0108558	0.0909174
123	2 recent pectin	GH31	a_pect_fo_dr	0.000865138	0.000658862	923	923	0.189662	0.434439
124	2 recent pectin	GH32	a_pect_fo_dr	0.0017297	0.000638121	923	923	0.00696287	0.0714024
125	2 recent pectin	GH33	a_pect_fo_dr	-0.00165829	0.000511478	923	921	0.00125337	0.0305366
126	2 recent pectin	GH35	a_pect_fo_dr	-0.00119905	0.000643767	923	917	0.0629402	0.228415
127	2 recent pectin	GH36	a_pect_fo_dr	0.00131577	0.000571044	923	923	0.021543	0.134268
128	2 recent pectin	GH37	a_pect_fo_dr	-0.00158299	0.000519694	923	318	0.00238863	0.0441484
129	2 recent pectin	GH43	a_pect_fo_dr	0.000378062	0.000791128	923	923	0.632911	0.809642
130	2 recent pectin	GH5	a_pect_fo_dr	0.00221822	0.00140628	923	921	0.115196	0.320772
131	2 recent pectin	GH55	a_pect_fo_dr	-0.000808455	0.000379138	923	777	0.0333907	0.164771
132	2 recent pectin	GH57	a_pect_fo_dr	-0.00166606	0.000629058	923	922	0.00833124	0.0783429
133	2 recent pectin	GH63	a_pect_fo_dr	-0.00159342	0.000662292	923	918	0.0164229	0.117369
134	2 recent pectin	GH64	a_pect_fo_dr	-0.000329601	0.000204333	923	450	0.107258	0.315026
135	2 recent pectin	GH67	a_pect_fo_dr	-0.000588788	0.000272821	923	471	0.0312375	0.164422
136	2 recent pectin	GH73	a_pect_fo_dr	-0.000947871	0.000488705	923	923	0.0528902	0.20534
137	2 recent pectin	GH77	a_pect_fo_dr	0.00173508	0.000712483	923	921	0.0152459	0.113444
138	2 recent pectin	GH78	a_pect_fo_dr	-0.000871295	0.000575786	923	922	0.130755	0.350422
139	2 recent pectin	GH81	a_pect_fo_dr	-0.000677718	0.000295468	923	506	0.0221038	0.135448
140	2 recent pectin	GH84	a_pect_fo_dr	-0.00106455	0.000513944	923	729	0.0386204	0.175428
141	2 recent pectin	GH89	a_pect_fo_dr	-0.000565259	0.000554281	923	915	0.308223	0.575637
142	2 recent pectin	GH9	a_pect_fo_dr	0.00194954	0.000649179	923	707	0.00276925	0.0463849
143	2 recent pectin	GH92	a_pect_fo_dr	-0.00148671	0.00070004	923	922	0.034139	0.164771
144	2 recent pectin	GH94	a_pect_fo_dr	0.00286932	0.000522794	923	904	6.53695e-08	1.7519e-05
145	2 recent pectin	GH97	a_pect_fo_dr	-0.0011514	0.000718376	923	922	0.109562	0.315728
146	2 recent pectin	GH98	a_pect_fo_dr	-0.000752633	0.000330807	923	768	0.0232041	0.137815
147	2 recent pectin	GT10	a_pect_fo_dr	-0.00159995	0.00059954	923	539	0.00780496	0.0747046
148	2 recent pectin	GT11	a_pect_fo_dr	-0.000972524	0.000522418	923	916	0.063174	0.228415
149	2 recent pectin	GT14	a_pect_fo_dr	0.000244003	0.000861664	923	882	0.777112	0.899684
150	2 recent pectin	GT19	a_pect_fo_dr	-0.00118806	0.000489084	923	919	0.0154504	0.113444
151	2 recent pectin	GT20	a_pect_fo_dr	-0.0011726	0.000447953	923	702	0.00902584	0.079782
152	2 recent pectin	GT23	a_pect_fo_dr	-0.000789272	0.000489698	923	901	0.107556	0.315026
153	2 recent pectin	GT26	a_pect_fo_dr	-0.00140547	0.00063524	923	908	0.0272318	0.153644
154	2 recent pectin	GT3	a_pect_fo_dr	-0.00056187	0.000848596	923	846	0.508075	0.750216
155	2 recent pectin	GT30	a_pect_fo_dr	-0.00213193	0.000767585	923	916	0.00562186	0.0666314
156	2 recent pectin	GT35	a_pect_fo_dr	0.00195373	0.000637044	923	921	0.00226477	0.0441484
157	2 recent pectin	GT39	a_pect_fo_dr	0.000347646	0.000160052	923	230	0.0302165	0.164422
158	2 recent pectin	GT4	a_pect_fo_dr	-0.00198496	0.000785339	923	922	0.0117643	0.0958717
159	2 recent pectin	GT5	a_pect_fo_dr	0.00159069	0.000541187	923	922	0.00344829	0.0499536
160	2 recent pectin	GT56	a_pect_fo_dr	-0.00104178	0.000334596	923	234	0.00191681	0.0398471
161	2 recent pectin	GT9	a_pect_fo_dr	-0.00174816	0.000834093	923	922	0.0364462	0.171361
162	2 recent pectin	PL1	a_pect_fo_dr	-0.000425291	0.000836016	923	907	0.611093	0.803456
163	2 recent pectin	PL10	a_pect_fo_dr	-0.000822075	0.000516252	923	918	0.111773	0.316985
164	2 recent pectin	PL11	a_pect_fo_dr	-0.000992642	0.000601577	923	917	0.0994429	0.302849
165	2 recent pectin	PL12	a_pect_fo_dr	-0.00128087	0.000591402	923	818	0.0306342	0.164422
166	2 recent pectin	PL13	a_pect_fo_dr	-0.000470788	0.000249517	923	328	0.0595548	0.221676
167	2 recent pectin	PL15	a_pect_fo_dr	-0.000714936	0.00028666	923	119	0.0128121	0.0981038
168	2 recent pectin	PL9	a_pect_fo_dr	0.00223161	0.000496324	923	881	8.33794e-06	0.00148971
169	3 long-term total fiber	AA6	aofib10v	-0.000106317	8.66359e-05	923	161	0.220733	0.60188
170	3 long-term total fiber	CBM12	aofib10v	-0.000108595	6.35407e-05	923	498	0.0884719	0.523297
171	3 long-term total fiber	CBM13	aofib10v	0.000766041	0.000213843	923	909	0.000396499	0.0455417
172	3 long-term total fiber	CBM2	aofib10v	0.000503109	0.00026422	923	651	0.0578462	0.497321
173	3 long-term total fiber	CBM20	aofib10v	3.64258e-05	0.000129868	923	556	0.779295	0.915018
174	3 long-term total fiber	CBM27	aofib10v	-0.000186876	0.000107753	923	624	0.0838846	0.516404
175	3 long-term total fiber	CBM32	aofib10v	-0.000710253	0.000187382	923	915	0.00018141	0.0455417
176	3 long-term total fiber	CBM34	aofib10v	6.32095e-05	0.000222524	923	922	0.77656	0.915018
177	3 long-term total fiber	CBM4	aofib10v	0.000160975	0.000147719	923	421	0.276707	0.638267
178	3 long-term total fiber	CBM40	aofib10v	-4.45276e-05	4.49751e-05	923	224	0.322901	0.667304
179	3 long-term total fiber	CBM48	aofib10v	0.000375519	0.000251608	923	923	0.136615	0.535036
180	3 long-term total fiber	CBM5	aofib10v	-5.23827e-05	4.71107e-05	923	267	0.267157	0.628054
181	3 long-term total fiber	CBM50	aofib10v	-0.000268408	0.000187117	923	923	0.152488	0.559218
182	3 long-term total fiber	CBM51	aofib10v	-7.8432e-05	0.000107955	923	642	0.468075	0.788183
183	3 long-term total fiber	CBM57	aofib10v	-5.28233e-05	0.000159885	923	917	0.741336	0.896662
184	3 long-term total fiber	CBM58	aofib10v	-9.49785e-05	0.000181235	923	889	0.600611	0.854681
185	3 long-term total fiber	CBM6	aofib10v	0.000617867	0.00023755	923	916	0.00974759	0.339377
186	3 long-term total fiber	CBM61	aofib10v	0.000267943	9.74261e-05	923	194	0.00631605	0.307764
187	3 long-term total fiber	CBM9	aofib10v	-0.000263273	0.000162866	923	879	0.107015	0.53258
188	3 long-term total fiber	GH102	aofib10v	0.000193855	5.34433e-05	923	226	0.000335498	0.0455417
189	3 long-term total fiber	GH103	aofib10v	-0.000178443	0.000212403	923	425	0.401512	0.741148
190	3 long-term total fiber	GH104	aofib10v	-6.92007e-05	0.000175061	923	171	0.692903	0.887766
191	3 long-term total fiber	GH105	aofib10v	0.000287882	0.000184388	923	922	0.119492	0.535036
192	3 long-term total fiber	GH109	aofib10v	-0.000513981	0.000253279	923	920	0.0433047	0.470932
193	3 long-term total fiber	GH110	aofib10v	-0.00026367	0.000172644	923	918	0.127748	0.535036
194	3 long-term total fiber	GH120	aofib10v	0.000168052	0.000142441	923	798	0.238996	0.621853
195	3 long-term total fiber	GH123	aofib10v	-0.000183378	0.000186134	923	588	0.325318	0.667304
196	3 long-term total fiber	GH128	aofib10v	-0.00016483	9.3757e-05	923	473	0.0797547	0.513507
197	3 long-term total fiber	GH13	aofib10v	0.000346809	0.000361858	923	923	0.338622	0.672227
198	3 long-term total fiber	GH17	aofib10v	-0.000114082	5.88052e-05	923	376	0.0533016	0.496716
199	3 long-term total fiber	GH18	aofib10v	-0.000329326	0.000214832	923	922	0.126317	0.535036
200	3 long-term total fiber	GH2	aofib10v	0.000255726	0.000129709	923	923	0.0495522	0.491851
201	3 long-term total fiber	GH20	aofib10v	-0.000563778	0.000306742	923	922	0.0670462	0.497321
202	3 long-term total fiber	GH23	aofib10v	-0.000386933	0.00024872	923	923	0.120849	0.535036
203	3 long-term total fiber	GH24	aofib10v	-0.000275389	0.000303362	923	920	0.364697	0.699244
204	3 long-term total fiber	GH25	aofib10v	0.000585642	0.000164347	923	923	0.00042483	0.0455417
205	3 long-term total fiber	GH26	aofib10v	0.000474979	0.000278247	923	914	0.0888433	0.523297
206	3 long-term total fiber	GH29	aofib10v	-0.00052301	0.000247729	923	922	0.0355674	0.465308
207	3 long-term total fiber	GH31	aofib10v	2.94374e-05	0.000204989	923	923	0.885907	0.953506
208	3 long-term total fiber	GH32	aofib10v	0.000195617	0.000184244	923	923	0.289208	0.6486
209	3 long-term total fiber	GH33	aofib10v	-0.000364315	0.000157462	923	921	0.0213419	0.409783
210	3 long-term total fiber	GH35	aofib10v	-3.13688e-05	0.000211943	923	917	0.882437	0.953506
211	3 long-term total fiber	GH36	aofib10v	0.000223944	0.000178998	923	923	0.211865	0.60188
212	3 long-term total fiber	GH37	aofib10v	-0.000326021	0.000199667	923	318	0.103558	0.53102
213	3 long-term total fiber	GH43	aofib10v	6.30733e-05	0.000244901	923	923	0.79693	0.918612
214	3 long-term total fiber	GH5	aofib10v	0.00107325	0.000448519	923	921	0.0173277	0.400311
215	3 long-term total fiber	GH55	aofib10v	-0.000299026	0.000116626	923	777	0.0108327	0.339377
216	3 long-term total fiber	GH57	aofib10v	-0.000204277	0.000190973	923	922	0.285621	0.648294
217	3 long-term total fiber	GH63	aofib10v	-0.000255775	0.000208409	923	918	0.220672	0.60188
218	3 long-term total fiber	GH64	aofib10v	-0.000137144	6.36789e-05	923	450	0.032064	0.448046
219	3 long-term total fiber	GH67	aofib10v	4.68162e-05	9.2406e-05	923	471	0.612777	0.85694
220	3 long-term total fiber	GH73	aofib10v	-0.000308743	0.000153871	923	923	0.0456875	0.470932
221	3 long-term total fiber	GH77	aofib10v	0.000361587	0.000206435	923	921	0.0808536	0.513507
222	3 long-term total fiber	GH78	aofib10v	-0.000322643	0.000179099	923	922	0.0726115	0.498971
223	3 long-term total fiber	GH81	aofib10v	-0.000201098	9.7914e-05	923	506	0.0408499	0.465862
224	3 long-term total fiber	GH84	aofib10v	-0.000187424	0.000197083	923	729	0.342368	0.67354
225	3 long-term total fiber	GH89	aofib10v	-5.99852e-05	0.000172699	923	915	0.728577	0.89371
226	3 long-term total fiber	GH9	aofib10v	0.0002489	0.00021296	923	707	0.243422	0.622369
227	3 long-term total fiber	GH92	aofib10v	-0.000147398	0.000213848	923	922	0.491182	0.795292
228	3 long-term total fiber	GH94	aofib10v	0.00060121	0.000154792	923	904	0.000126503	0.0455417
229	3 long-term total fiber	GH97	aofib10v	-0.000115128	0.000220003	923	922	0.601147	0.854681
230	3 long-term total fiber	GH98	aofib10v	-0.000306272	0.000107939	923	768	0.0048534	0.289047
231	3 long-term total fiber	GT10	aofib10v	-0.000193034	0.00019148	923	539	0.314209	0.664567
232	3 long-term total fiber	GT11	aofib10v	-0.000103561	0.000158665	923	916	0.514439	0.801568
233	3 long-term total fiber	GT14	aofib10v	0.00011998	0.000314065	923	882	0.702712	0.887766
234	3 long-term total fiber	GT19	aofib10v	-0.00020487	0.000147853	923	919	0.166872	0.567622
235	3 long-term total fiber	GT20	aofib10v	-0.000226454	0.000155908	923	702	0.147405	0.556401
236	3 long-term total fiber	GT23	aofib10v	-0.000115074	0.000151069	923	901	0.446812	0.780101
237	3 long-term total fiber	GT26	aofib10v	-0.000483	0.000217143	923	908	0.0268601	0.423442
238	3 long-term total fiber	GT3	aofib10v	-6.76334e-05	0.000315169	923	846	0.830227	0.92516
239	3 long-term total fiber	GT30	aofib10v	-0.000200726	0.00025446	923	916	0.430824	0.767322
240	3 long-term total fiber	GT35	aofib10v	0.000463856	0.000196158	923	921	0.0186712	0.400311
241	3 long-term total fiber	GT39	aofib10v	6.34586e-05	5.14532e-05	923	230	0.218477	0.60188
242	3 long-term total fiber	GT4	aofib10v	-0.000239725	0.000236288	923	922	0.311125	0.664567
243	3 long-term total fiber	GT5	aofib10v	0.000302724	0.000158124	923	922	0.0565182	0.496716
244	3 long-term total fiber	GT56	aofib10v	-0.000211451	0.000116045	923	234	0.0694348	0.497321
245	3 long-term total fiber	GT9	aofib10v	-0.000140324	0.00027673	923	922	0.612464	0.85694
246	3 long-term total fiber	PL1	aofib10v	3.82891e-05	0.000298821	923	907	0.898128	0.964722
247	3 long-term total fiber	PL10	aofib10v	-7.84294e-05	0.000165838	923	918	0.636598	0.859487
248	3 long-term total fiber	PL11	aofib10v	-0.000139948	0.00018908	923	917	0.459779	0.782354
249	3 long-term total fiber	PL12	aofib10v	-1.37477e-05	0.000203451	923	818	0.946171	0.977163
250	3 long-term total fiber	PL13	aofib10v	9.05994e-05	8.76472e-05	923	328	0.302128	0.664567
251	3 long-term total fiber	PL15	aofib10v	4.58534e-06	0.000111079	923	119	0.967099	0.991138
252	3 long-term total fiber	PL9	aofib10v	0.000251624	0.000154318	923	881	0.104024	0.53102
253	4 long-term cereal fiber	AA6	ceraf10v	-0.000247946	0.000183118	923	161	0.176783	0.646714
254	4 long-term cereal fiber	CBM12	ceraf10v	-0.000150195	0.000134353	923	498	0.264523	0.705394
255	4 long-term cereal fiber	CBM13	ceraf10v	0.00105043	0.000454595	923	909	0.0215479	0.512988
256	4 long-term cereal fiber	CBM2	ceraf10v	0.000147487	0.000559695	923	651	0.792342	0.937551
257	4 long-term cereal fiber	CBM20	ceraf10v	4.07609e-05	0.00027375	923	556	0.881735	0.963769
258	4 long-term cereal fiber	CBM27	ceraf10v	-0.000447949	0.000226299	923	624	0.0487069	0.572594
259	4 long-term cereal fiber	CBM32	ceraf10v	-0.000545249	0.000401656	923	915	0.175675	0.646714
260	4 long-term cereal fiber	CBM34	ceraf10v	-0.00029705	0.000465444	923	922	0.523843	0.880188
261	4 long-term cereal fiber	CBM4	ceraf10v	-7.81942e-06	0.000312515	923	421	0.980055	0.996824
262	4 long-term cereal fiber	CBM40	ceraf10v	-1.93137e-05	9.45115e-05	923	224	0.838214	0.949858
263	4 long-term cereal fiber	CBM48	ceraf10v	-0.000102966	0.000527419	923	923	0.845355	0.951913
264	4 long-term cereal fiber	CBM5	ceraf10v	-0.000235311	9.78181e-05	923	267	0.0168514	0.512988
265	4 long-term cereal fiber	CBM50	ceraf10v	-0.000635777	0.000392473	923	923	0.106347	0.623732
266	4 long-term cereal fiber	CBM51	ceraf10v	-0.000427989	0.000226642	923	642	0.0599517	0.593724
267	4 long-term cereal fiber	CBM57	ceraf10v	0.000123129	0.00033743	923	917	0.715442	0.916871
268	4 long-term cereal fiber	CBM58	ceraf10v	-0.000301172	0.000381612	923	889	0.430616	0.803413
269	4 long-term cereal fiber	CBM6	ceraf10v	0.00102221	0.000501682	923	916	0.0424889	0.572594
270	4 long-term cereal fiber	CBM61	ceraf10v	0.000206693	0.000206734	923	194	0.318248	0.720493
271	4 long-term cereal fiber	CBM9	ceraf10v	-0.000412831	0.000344694	923	879	0.231994	0.688635
272	4 long-term cereal fiber	GH102	ceraf10v	0.000249511	0.000113795	923	226	0.0291196	0.512988
273	4 long-term cereal fiber	GH103	ceraf10v	-0.000445675	0.000449057	923	425	0.321784	0.720493
274	4 long-term cereal fiber	GH104	ceraf10v	-0.000164234	0.000370678	923	171	0.65804	0.916871
275	4 long-term cereal fiber	GH105	ceraf10v	0.000908493	0.000384934	923	922	0.0189269	0.512988
276	4 long-term cereal fiber	GH109	ceraf10v	-0.000446848	0.000535514	923	920	0.404728	0.780339
277	4 long-term cereal fiber	GH110	ceraf10v	-0.000388017	0.000363622	923	918	0.28682	0.714105
278	4 long-term cereal fiber	GH120	ceraf10v	0.00034451	0.000298793	923	798	0.249852	0.688908
279	4 long-term cereal fiber	GH123	ceraf10v	0.000255828	0.000392293	923	588	0.514827	0.880188
280	4 long-term cereal fiber	GH128	ceraf10v	-0.000201459	0.000198225	923	473	0.310324	0.720493
281	4 long-term cereal fiber	GH13	ceraf10v	-0.000250858	0.00075778	923	923	0.740854	0.918653
282	4 long-term cereal fiber	GH17	ceraf10v	-7.93586e-05	0.000124201	923	376	0.523354	0.880188
283	4 long-term cereal fiber	GH18	ceraf10v	-0.000286123	0.000453827	923	922	0.528873	0.883103
284	4 long-term cereal fiber	GH2	ceraf10v	9.67626e-05	0.000274533	923	923	0.72474	0.918653
285	4 long-term cereal fiber	GH20	ceraf10v	-0.00029168	0.000647693	923	922	0.652803	0.916871
286	4 long-term cereal fiber	GH23	ceraf10v	-0.000565218	0.000521992	923	923	0.279821	0.714105
287	4 long-term cereal fiber	GH24	ceraf10v	0.000177926	0.000641404	923	920	0.781663	0.93452
288	4 long-term cereal fiber	GH25	ceraf10v	0.000632062	0.000349749	923	923	0.071771	0.601402
289	4 long-term cereal fiber	GH26	ceraf10v	0.000127446	0.000588958	923	914	0.828833	0.945094
290	4 long-term cereal fiber	GH29	ceraf10v	-0.000446986	0.000523825	923	922	0.394185	0.768303
291	4 long-term cereal fiber	GH31	ceraf10v	-0.000365043	0.000430926	923	923	0.397621	0.769403
292	4 long-term cereal fiber	GH32	ceraf10v	0.000297802	0.000385573	923	923	0.44054	0.808662
293	4 long-term cereal fiber	GH33	ceraf10v	-0.000116929	0.000334001	923	921	0.726522	0.918653
294	4 long-term cereal fiber	GH35	ceraf10v	4.03723e-05	0.000447235	923	917	0.928133	0.981116
295	4 long-term cereal fiber	GH36	ceraf10v	-0.000165927	0.000377406	923	923	0.660515	0.916871
296	4 long-term cereal fiber	GH37	ceraf10v	-0.00058215	0.000423335	923	318	0.170129	0.646714
297	4 long-term cereal fiber	GH43	ceraf10v	0.000524596	0.000514561	923	923	0.308802	0.720493
298	4 long-term cereal fiber	GH5	ceraf10v	0.000999164	0.00095184	923	921	0.294716	0.720493
299	4 long-term cereal fiber	GH55	ceraf10v	-0.000760334	0.000244086	923	777	0.00202324	0.512988
300	4 long-term cereal fiber	GH57	ceraf10v	-0.00017525	0.00040141	923	922	0.662737	0.916871
301	4 long-term cereal fiber	GH63	ceraf10v	-0.000173533	0.000439742	923	918	0.693407	0.916871
302	4 long-term cereal fiber	GH64	ceraf10v	-0.000184404	0.000134618	923	450	0.171806	0.646714
303	4 long-term cereal fiber	GH67	ceraf10v	0.000266731	0.00019464	923	471	0.171603	0.646714
304	4 long-term cereal fiber	GH73	ceraf10v	-0.00043287	0.000325189	923	923	0.184179	0.656284
305	4 long-term cereal fiber	GH77	ceraf10v	0.000400881	0.000433265	923	921	0.355609	0.73869
306	4 long-term cereal fiber	GH78	ceraf10v	-0.000435964	0.000377829	923	922	0.249491	0.688908
307	4 long-term cereal fiber	GH81	ceraf10v	-0.000249351	0.000207559	923	506	0.230579	0.688635
308	4 long-term cereal fiber	GH84	ceraf10v	-0.0002946	0.000417508	923	729	0.480979	0.860927
309	4 long-term cereal fiber	GH89	ceraf10v	0.000351503	0.000362874	923	915	0.333514	0.720493
310	4 long-term cereal fiber	GH9	ceraf10v	2.60444e-05	0.000450291	923	707	0.953916	0.984601
311	4 long-term cereal fiber	GH92	ceraf10v	0.000244026	0.000449266	923	922	0.58743	0.900238
312	4 long-term cereal fiber	GH94	ceraf10v	0.000518058	0.000330489	923	904	0.118103	0.623732
313	4 long-term cereal fiber	GH97	ceraf10v	-0.000201344	0.000462167	923	922	0.663412	0.916871
314	4 long-term cereal fiber	GH98	ceraf10v	-0.000572294	0.000228308	923	768	0.0127254	0.512988
315	4 long-term cereal fiber	GT10	ceraf10v	0.000156345	0.000404119	923	539	0.699128	0.916871
316	4 long-term cereal fiber	GT11	ceraf10v	0.000123604	0.000333607	923	916	0.711272	0.916871
317	4 long-term cereal fiber	GT14	ceraf10v	-0.000294808	0.000664377	923	882	0.657555	0.916871
318	4 long-term cereal fiber	GT19	ceraf10v	0.00026896	0.000311001	923	919	0.38785	0.761738
319	4 long-term cereal fiber	GT20	ceraf10v	-0.000315951	0.000330177	923	702	0.339394	0.721886
320	4 long-term cereal fiber	GT23	ceraf10v	-0.000204811	0.000317709	923	901	0.519659	0.880188
321	4 long-term cereal fiber	GT26	ceraf10v	-0.000795732	0.000460304	923	908	0.0849015	0.623732
322	4 long-term cereal fiber	GT3	ceraf10v	-0.0010694	0.000664164	923	846	0.108418	0.623732
323	4 long-term cereal fiber	GT30	ceraf10v	-0.000555457	0.000536646	923	916	0.301487	0.720493
324	4 long-term cereal fiber	GT35	ceraf10v	0.000406564	0.000415321	923	921	0.328432	0.720493
325	4 long-term cereal fiber	GT39	ceraf10v	8.59381e-06	0.000108733	923	230	0.937062	0.981116
326	4 long-term cereal fiber	GT4	ceraf10v	-0.000182284	0.000496898	923	922	0.714	0.916871
327	4 long-term cereal fiber	GT5	ceraf10v	0.000401587	0.000332325	923	922	0.227896	0.688635
328	4 long-term cereal fiber	GT56	ceraf10v	-0.000453956	0.000245246	923	234	0.0651788	0.593724
329	4 long-term cereal fiber	GT9	ceraf10v	-1.71948e-06	0.000584208	923	922	0.997654	0.999264
330	4 long-term cereal fiber	PL1	ceraf10v	-0.00056095	0.00063115	923	907	0.374841	0.76001
331	4 long-term cereal fiber	PL10	ceraf10v	3.17276e-05	0.000349678	923	918	0.927765	0.981116
332	4 long-term cereal fiber	PL11	ceraf10v	-0.000206223	0.00039819	923	917	0.604918	0.903165
333	4 long-term cereal fiber	PL12	ceraf10v	0.000424718	0.000429116	923	818	0.323107	0.720493
334	4 long-term cereal fiber	PL13	ceraf10v	-3.05888e-05	0.000185582	923	328	0.869196	0.960675
335	4 long-term cereal fiber	PL15	ceraf10v	-0.000100006	0.000235137	923	119	0.67091	0.916871
336	4 long-term cereal fiber	PL9	ceraf10v	-3.93964e-05	0.000326136	923	881	0.903935	0.97903
337	5 long-term fruit fiber	AA6	frtaf10v	-0.000192332	0.000191026	923	161	0.314822	0.656594
338	5 long-term fruit fiber	CBM12	frtaf10v	-0.000334752	0.000139663	923	498	0.0171313	0.248491
339	5 long-term fruit fiber	CBM13	frtaf10v	0.0020156	0.00046923	923	909	2.3267e-05	0.00514896
340	5 long-term fruit fiber	CBM2	frtaf10v	0.00175955	0.000578541	923	651	0.00255662	0.119173
341	5 long-term fruit fiber	CBM20	frtaf10v	0.00027603	0.000286409	923	556	0.335901	0.674985
342	5 long-term fruit fiber	CBM27	frtaf10v	-0.000522114	0.000237668	923	624	0.0287688	0.297273
343	5 long-term fruit fiber	CBM32	frtaf10v	-0.00172072	0.00041319	923	915	4.03489e-05	0.00540676
344	5 long-term fruit fiber	CBM34	frtaf10v	0.000187519	0.000494353	923	922	0.704701	0.899333
345	5 long-term fruit fiber	CBM4	frtaf10v	0.000341065	0.000325862	923	421	0.296087	0.629772
346	5 long-term fruit fiber	CBM40	frtaf10v	-0.000224633	9.89733e-05	923	224	0.023875	0.278195
347	5 long-term fruit fiber	CBM48	frtaf10v	0.00137057	0.000556293	923	923	0.0142778	0.248491
348	5 long-term fruit fiber	CBM5	frtaf10v	1.8014e-05	0.000104978	923	267	0.863875	0.954716
349	5 long-term fruit fiber	CBM50	frtaf10v	-0.000716974	0.000413902	923	923	0.0842247	0.430816
350	5 long-term fruit fiber	CBM51	frtaf10v	-0.000133457	0.000238301	923	642	0.575859	0.821487
351	5 long-term fruit fiber	CBM57	frtaf10v	-0.000404098	0.000352047	923	917	0.251901	0.585379
352	5 long-term fruit fiber	CBM58	frtaf10v	-2.0808e-05	0.000400621	923	889	0.95861	0.979707
353	5 long-term fruit fiber	CBM6	frtaf10v	0.00156758	0.0005236	923	916	0.00297304	0.119173
354	5 long-term fruit fiber	CBM61	frtaf10v	0.000648595	0.000215076	923	194	0.00277599	0.119173
355	5 long-term fruit fiber	CBM9	frtaf10v	-0.000818657	0.000357504	923	879	0.022693	0.276441
356	5 long-term fruit fiber	GH102	frtaf10v	0.000407005	0.000118681	923	226	0.000684969	0.0564649
357	5 long-term fruit fiber	GH103	frtaf10v	-0.000330487	0.000468009	923	425	0.480631	0.785421
358	5 long-term fruit fiber	GH104	frtaf10v	-0.000380987	0.000384691	923	171	0.322772	0.662857
359	5 long-term fruit fiber	GH105	frtaf10v	0.000381886	0.000410115	923	922	0.352474	0.687005
360	5 long-term fruit fiber	GH109	frtaf10v	-0.0013149	0.000559213	923	920	0.0193297	0.252701
361	5 long-term fruit fiber	GH110	frtaf10v	-0.000653722	0.000381622	923	918	0.0877059	0.431208
362	5 long-term fruit fiber	GH120	frtaf10v	0.00037676	0.000315846	923	798	0.233813	0.576339
363	5 long-term fruit fiber	GH123	frtaf10v	-0.000667036	0.000410349	923	588	0.105062	0.469276
364	5 long-term fruit fiber	GH128	frtaf10v	-0.000492388	0.000206248	923	473	0.017571	0.248491
365	5 long-term fruit fiber	GH13	frtaf10v	0.00142614	0.000801471	923	923	0.0761333	0.420696
366	5 long-term fruit fiber	GH17	frtaf10v	-0.000369509	0.000129337	923	376	0.00456112	0.13582
367	5 long-term fruit fiber	GH18	frtaf10v	-0.00134399	0.000470386	923	922	0.00455701	0.13582
368	5 long-term fruit fiber	GH2	frtaf10v	0.000419445	0.000287804	923	923	0.145989	0.485175
369	5 long-term fruit fiber	GH20	frtaf10v	-0.00160523	0.000677247	923	922	0.01838	0.248491
370	5 long-term fruit fiber	GH23	frtaf10v	-0.000479134	0.000553941	923	923	0.387734	0.709302
371	5 long-term fruit fiber	GH24	frtaf10v	-0.000904979	0.000667903	923	920	0.176402	0.521565
372	5 long-term fruit fiber	GH25	frtaf10v	0.00153529	0.00036171	923	923	2.88188e-05	0.00514896
373	5 long-term fruit fiber	GH26	frtaf10v	0.00181367	0.000608653	923	914	0.00311274	0.119173
374	5 long-term fruit fiber	GH29	frtaf10v	-0.0015218	0.000545424	923	922	0.00559026	0.149819
375	5 long-term fruit fiber	GH31	frtaf10v	-6.0003e-05	0.00045333	923	923	0.894784	0.958505
376	5 long-term fruit fiber	GH32	frtaf10v	0.000478122	0.000409534	923	923	0.243898	0.578449
377	5 long-term fruit fiber	GH33	frtaf10v	-0.00101741	0.000346737	923	921	0.0035857	0.120121
378	5 long-term fruit fiber	GH35	frtaf10v	-0.000291165	0.000467451	923	917	0.533823	0.811536
379	5 long-term fruit fiber	GH36	frtaf10v	0.000785107	0.000394085	923	923	0.0472195	0.377756
380	5 long-term fruit fiber	GH37	frtaf10v	-0.00067709	0.000439621	923	318	0.124563	0.477282
381	5 long-term fruit fiber	GH43	frtaf10v	-8.1347e-05	0.000541769	923	923	0.880742	0.957523
382	5 long-term fruit fiber	GH5	frtaf10v	0.00334613	0.000981472	923	921	0.000737415	0.0564649
383	5 long-term fruit fiber	GH55	frtaf10v	-0.000496324	0.000259241	923	777	0.0564698	0.397762
384	5 long-term fruit fiber	GH57	frtaf10v	-0.000606649	0.000422779	923	922	0.152305	0.485175
385	5 long-term fruit fiber	GH63	frtaf10v	-0.0008295	0.000459349	923	918	0.0719106	0.414088
386	5 long-term fruit fiber	GH64	frtaf10v	-0.000410993	0.00013994	923	450	0.00356465	0.120121
387	5 long-term fruit fiber	GH67	frtaf10v	4.22367e-06	0.000203884	923	471	0.983485	0.989649
388	5 long-term fruit fiber	GH73	frtaf10v	-0.000818285	0.000339056	923	923	0.0163792	0.248491
389	5 long-term fruit fiber	GH77	frtaf10v	0.00123239	0.000455419	923	921	0.00717683	0.174854
390	5 long-term fruit fiber	GH78	frtaf10v	-0.000800188	0.000395689	923	922	0.0439916	0.374204
391	5 long-term fruit fiber	GH81	frtaf10v	-0.000564792	0.00021515	923	506	0.00909122	0.203037
392	5 long-term fruit fiber	GH84	frtaf10v	-0.000159624	0.000434301	923	729	0.713469	0.899816
393	5 long-term fruit fiber	GH89	frtaf10v	-0.000585901	0.000380547	923	915	0.124663	0.477282
394	5 long-term fruit fiber	GH9	frtaf10v	0.000891598	0.000468359	923	707	0.0578832	0.397762
395	5 long-term fruit fiber	GH92	frtaf10v	-0.000727385	0.000472218	923	922	0.124476	0.477282
396	5 long-term fruit fiber	GH94	frtaf10v	0.00195456	0.000333394	923	904	1.16333e-08	6.23544e-06
397	5 long-term fruit fiber	GH97	frtaf10v	-0.000241716	0.000487317	923	922	0.620232	0.848669
398	5 long-term fruit fiber	GH98	frtaf10v	-0.000606832	0.000238857	923	768	0.0115535	0.223998
399	5 long-term fruit fiber	GT10	frtaf10v	-0.000677873	0.00042191	923	539	0.109145	0.474282
400	5 long-term fruit fiber	GT11	frtaf10v	-0.000608179	0.000349911	923	916	0.0831701	0.430816
401	5 long-term fruit fiber	GT14	frtaf10v	0.00013144	0.000691824	923	882	0.849441	0.942651
402	5 long-term fruit fiber	GT19	frtaf10v	-0.0008881	0.000324545	923	919	0.00656266	0.167504
403	5 long-term fruit fiber	GT20	frtaf10v	-0.000522543	0.00034348	923	702	0.129207	0.483133
404	5 long-term fruit fiber	GT23	frtaf10v	-0.000253022	0.000334287	923	901	0.449678	0.763798
405	5 long-term fruit fiber	GT26	frtaf10v	-0.00107064	0.000478648	923	908	0.0260119	0.284539
406	5 long-term fruit fiber	GT3	frtaf10v	0.000299048	0.000693811	923	846	0.666752	0.884601
407	5 long-term fruit fiber	GT30	frtaf10v	-0.000534604	0.000561219	923	916	0.341543	0.674988
408	5 long-term fruit fiber	GT35	frtaf10v	0.00167239	0.00042731	923	921	0.000111461	0.0119486
409	5 long-term fruit fiber	GT39	frtaf10v	0.000211654	0.000113274	923	230	0.0626964	0.404883
410	5 long-term fruit fiber	GT4	frtaf10v	-0.000646155	0.000522981	923	922	0.217552	0.565577
411	5 long-term fruit fiber	GT5	frtaf10v	0.000864338	0.000349654	923	922	0.0139724	0.248491
412	5 long-term fruit fiber	GT56	frtaf10v	-0.000376277	0.000256248	923	234	0.14303	0.485175
413	5 long-term fruit fiber	GT9	frtaf10v	-0.000712372	0.000609538	923	922	0.24341	0.578449
414	5 long-term fruit fiber	PL1	frtaf10v	0.000107405	0.000658315	923	907	0.870505	0.956129
415	5 long-term fruit fiber	PL10	frtaf10v	-0.000543567	0.000365062	923	918	0.137488	0.485175
416	5 long-term fruit fiber	PL11	frtaf10v	-0.000404577	0.000417762	923	917	0.333574	0.6747
417	5 long-term fruit fiber	PL12	frtaf10v	-0.000156864	0.000448448	923	818	0.726733	0.900607
418	5 long-term fruit fiber	PL13	frtaf10v	0.000130084	0.00019334	923	328	0.501573	0.797383
419	5 long-term fruit fiber	PL15	frtaf10v	-5.50452e-05	0.000244431	923	119	0.821973	0.925583
420	5 long-term fruit fiber	PL9	frtaf10v	0.00078176	0.00033987	923	881	0.0220994	0.275472
421	6 long-term vegetable fiber	AA6	vegaf10v	-6.97722e-05	0.000214369	923	161	0.745049	0.93685
422	6 long-term vegetable fiber	CBM12	vegaf10v	-9.24626e-05	0.000157549	923	498	0.557722	0.887692
423	6 long-term vegetable fiber	CBM13	vegaf10v	0.00104213	0.000536412	923	909	0.0529547	0.628728
424	6 long-term vegetable fiber	CBM2	vegaf10v	0.000844804	0.000654402	923	651	0.197704	0.689073
425	6 long-term vegetable fiber	CBM20	vegaf10v	-5.38065e-05	0.00032071	923	556	0.866871	0.946442
426	6 long-term vegetable fiber	CBM27	vegaf10v	3.73016e-05	0.000267324	923	624	0.889118	0.962762
427	6 long-term vegetable fiber	CBM32	vegaf10v	-0.00113082	0.000469146	923	915	0.0165266	0.563337
428	6 long-term vegetable fiber	CBM34	vegaf10v	0.000600191	0.000549529	923	922	0.275598	0.727687
429	6 long-term vegetable fiber	CBM4	vegaf10v	0.000802807	0.000362583	923	421	0.0275688	0.563337
430	6 long-term vegetable fiber	CBM40	vegaf10v	3.12444e-05	0.000111306	923	224	0.779115	0.93685
431	6 long-term vegetable fiber	CBM48	vegaf10v	0.000754023	0.000623359	923	923	0.227354	0.710388
432	6 long-term vegetable fiber	CBM5	vegaf10v	-2.41572e-05	0.000116853	923	267	0.83637	0.93685
433	6 long-term vegetable fiber	CBM50	vegaf10v	-0.000447445	0.00046321	923	923	0.334831	0.74779
434	6 long-term vegetable fiber	CBM51	vegaf10v	0.00029667	0.000266216	923	642	0.265985	0.713826
435	6 long-term vegetable fiber	CBM57	vegaf10v	-0.000153603	0.000394721	923	917	0.697438	0.934568
436	6 long-term vegetable fiber	CBM58	vegaf10v	-1.55697e-05	0.000447748	923	889	0.972283	0.995396
437	6 long-term vegetable fiber	CBM6	vegaf10v	0.000537603	0.000592286	923	916	0.364761	0.751969
438	6 long-term vegetable fiber	CBM61	vegaf10v	0.000643635	0.000240835	923	194	0.00793555	0.507295
439	6 long-term vegetable fiber	CBM9	vegaf10v	-0.000176874	0.000403615	923	879	0.661531	0.918603
440	6 long-term vegetable fiber	GH102	vegaf10v	0.000284936	0.000133967	923	226	0.0342187	0.563337
441	6 long-term vegetable fiber	GH103	vegaf10v	-0.000151578	0.000524774	923	425	0.772899	0.93685
442	6 long-term vegetable fiber	GH104	vegaf10v	0.000130182	0.000432071	923	171	0.763392	0.93685
443	6 long-term vegetable fiber	GH105	vegaf10v	3.63655e-05	0.000458052	923	922	0.936772	0.988207
444	6 long-term vegetable fiber	GH109	vegaf10v	-0.00100973	0.000627374	923	920	0.108553	0.665978
445	6 long-term vegetable fiber	GH110	vegaf10v	-0.00041481	0.000427538	923	918	0.332702	0.746144
446	6 long-term vegetable fiber	GH120	vegaf10v	2.85014e-05	0.000353015	923	798	0.935703	0.988207
447	6 long-term vegetable fiber	GH123	vegaf10v	-0.000316126	0.000460052	923	588	0.49251	0.862438
448	6 long-term vegetable fiber	GH128	vegaf10v	-0.000178706	0.000232454	923	473	0.442624	0.836098
449	6 long-term vegetable fiber	GH13	vegaf10v	0.000817743	0.000895327	923	923	0.361778	0.751969
450	6 long-term vegetable fiber	GH17	vegaf10v	-0.000172584	0.000145816	923	376	0.237495	0.710388
451	6 long-term vegetable fiber	GH18	vegaf10v	0.000152222	0.000532337	923	922	0.775107	0.93685
452	6 long-term vegetable fiber	GH2	vegaf10v	0.0006221	0.000320408	923	923	0.0530883	0.628728
453	6 long-term vegetable fiber	GH20	vegaf10v	-0.000930252	0.000760098	923	922	0.221947	0.710388
454	6 long-term vegetable fiber	GH23	vegaf10v	-0.000739977	0.000616043	923	923	0.23063	0.710388
455	6 long-term vegetable fiber	GH24	vegaf10v	-0.000424878	0.000749531	923	920	0.57122	0.887692
456	6 long-term vegetable fiber	GH25	vegaf10v	0.000891339	0.000411796	923	923	0.0311914	0.563337
457	6 long-term vegetable fiber	GH26	vegaf10v	0.000354098	0.000689677	923	914	0.608028	0.896579
458	6 long-term vegetable fiber	GH29	vegaf10v	-0.000874306	0.00061454	923	922	0.155837	0.665978
459	6 long-term vegetable fiber	GH31	vegaf10v	0.000636256	0.000505039	923	923	0.20869	0.710071
460	6 long-term vegetable fiber	GH32	vegaf10v	0.000461539	0.000455944	923	923	0.312206	0.73711
461	6 long-term vegetable fiber	GH33	vegaf10v	-0.000781358	0.000389842	923	921	0.0459041	0.615115
462	6 long-term vegetable fiber	GH35	vegaf10v	0.000445012	0.000522736	923	917	0.395264	0.792173
463	6 long-term vegetable fiber	GH36	vegaf10v	0.000797602	0.000441012	923	923	0.0715021	0.63273
464	6 long-term vegetable fiber	GH37	vegaf10v	-0.000309749	0.00049463	923	318	0.531645	0.88362
465	6 long-term vegetable fiber	GH43	vegaf10v	-0.000525818	0.000604586	923	923	0.385132	0.781935
466	6 long-term vegetable fiber	GH5	vegaf10v	0.00109863	0.00111571	923	921	0.325557	0.739401
467	6 long-term vegetable fiber	GH55	vegaf10v	-0.000165995	0.000291073	923	777	0.568905	0.887692
468	6 long-term vegetable fiber	GH57	vegaf10v	-0.000136901	0.000472823	923	922	0.772364	0.93685
469	6 long-term vegetable fiber	GH63	vegaf10v	-0.000353653	0.000515595	923	918	0.493289	0.862438
470	6 long-term vegetable fiber	GH64	vegaf10v	-0.000166206	0.000158153	923	450	0.294139	0.73711
471	6 long-term vegetable fiber	GH67	vegaf10v	1.76427e-05	0.00022821	923	471	0.938428	0.988207
472	6 long-term vegetable fiber	GH73	vegaf10v	-0.000195787	0.000382388	923	923	0.609012	0.896579
473	6 long-term vegetable fiber	GH77	vegaf10v	5.83744e-05	0.000513018	923	921	0.909481	0.974964
474	6 long-term vegetable fiber	GH78	vegaf10v	-0.000682738	0.000442996	923	922	0.124298	0.665978
475	6 long-term vegetable fiber	GH81	vegaf10v	-0.000247844	0.000242973	923	506	0.308517	0.73711
476	6 long-term vegetable fiber	GH84	vegaf10v	-0.000569581	0.000485987	923	729	0.242113	0.711962
477	6 long-term vegetable fiber	GH89	vegaf10v	-0.000278221	0.000426364	923	915	0.514541	0.875536
478	6 long-term vegetable fiber	GH9	vegaf10v	0.00059314	0.000525966	923	707	0.260331	0.713826
479	6 long-term vegetable fiber	GH92	vegaf10v	-0.000494962	0.000528148	923	922	0.349408	0.751956
480	6 long-term vegetable fiber	GH94	vegaf10v	0.000628613	0.00039027	923	904	0.108284	0.665978
481	6 long-term vegetable fiber	GH97	vegaf10v	-0.000283568	0.000543597	923	922	0.60229	0.896579
482	6 long-term vegetable fiber	GH98	vegaf10v	-0.000395219	0.000269033	923	768	0.142853	0.665978
483	6 long-term vegetable fiber	GT10	vegaf10v	-0.000237463	0.000473418	923	539	0.616318	0.896579
484	6 long-term vegetable fiber	GT11	vegaf10v	-4.23168e-05	0.000392203	923	916	0.914149	0.976064
485	6 long-term vegetable fiber	GT14	vegaf10v	0.000808585	0.000773869	923	882	0.296915	0.73711
486	6 long-term vegetable fiber	GT19	vegaf10v	-0.000423197	0.000365661	923	919	0.248029	0.712422
487	6 long-term vegetable fiber	GT20	vegaf10v	-0.000153659	0.000386051	923	702	0.69089	0.933925
488	6 long-term vegetable fiber	GT23	vegaf10v	-6.77064e-05	0.000373485	923	901	0.856266	0.945381
489	6 long-term vegetable fiber	GT26	vegaf10v	-0.000454585	0.000539726	923	908	0.400309	0.792173
490	6 long-term vegetable fiber	GT3	vegaf10v	0.000458404	0.000777498	923	846	0.555901	0.887692
491	6 long-term vegetable fiber	GT30	vegaf10v	-3.32053e-05	0.000628853	923	916	0.957923	0.99271
492	6 long-term vegetable fiber	GT35	vegaf10v	0.000544803	0.000487919	923	921	0.265045	0.713826
493	6 long-term vegetable fiber	GT39	vegaf10v	0.000107394	0.000127204	923	230	0.399233	0.792173
494	6 long-term vegetable fiber	GT4	vegaf10v	-0.000376669	0.000584572	923	922	0.519827	0.877428
495	6 long-term vegetable fiber	GT5	vegaf10v	0.000458456	0.000392682	923	922	0.243927	0.711962
496	6 long-term vegetable fiber	GT56	vegaf10v	-0.000188847	0.000287858	923	234	0.512302	0.874503
497	6 long-term vegetable fiber	GT9	vegaf10v	-0.000202864	0.000683343	923	922	0.766766	0.93685
498	6 long-term vegetable fiber	PL1	vegaf10v	0.000435483	0.000737137	923	907	0.555107	0.887692
499	6 long-term vegetable fiber	PL10	vegaf10v	-0.000150158	0.000409571	923	918	0.714149	0.93685
500	6 long-term vegetable fiber	PL11	vegaf10v	-0.000485018	0.000466662	923	917	0.29947	0.73711
501	6 long-term vegetable fiber	PL12	vegaf10v	-0.000110987	0.000502166	923	818	0.825228	0.93685
502	6 long-term vegetable fiber	PL13	vegaf10v	0.000351126	0.000215777	923	328	0.104742	0.665978
503	6 long-term vegetable fiber	PL15	vegaf10v	0.000249796	0.000273756	923	119	0.362225	0.751969
504	6 long-term vegetable fiber	PL9	vegaf10v	0.000489906	0.00038189	923	881	0.200522	0.691445

## Sheet: S6
Table S6. Associations between CAZy RNA/DNA ratios and dietary fiber intake
Original_order	metadata	feature	value	coef	stderr	N	N.not.0	pval	qval
1	1 recent total fiber	CBM12	a_aofib_fs_dr	-0.0165279	0.00971299	372	183	0.0923658	0.768883
2	1 recent total fiber	CBM13	a_aofib_fs_dr	-0.00938864	0.0065001	372	369	0.151057	0.768883
3	1 recent total fiber	CBM2	a_aofib_fs_dr	0.00594959	0.00607776	372	237	0.330406	0.809833
4	1 recent total fiber	CBM20	a_aofib_fs_dr	-0.000716147	0.0116073	372	224	0.950958	0.997794
5	1 recent total fiber	CBM22	a_aofib_fs_dr	-0.00158403	0.00389673	372	291	0.685683	0.952007
6	1 recent total fiber	CBM23	a_aofib_fs_dr	0.00770012	0.00600671	372	301	0.202463	0.80332
7	1 recent total fiber	CBM27	a_aofib_fs_dr	-0.000303257	0.00487247	372	215	0.950511	0.997794
8	1 recent total fiber	CBM32	a_aofib_fs_dr	-0.000398706	0.00657145	372	367	0.951709	0.997794
9	1 recent total fiber	CBM34	a_aofib_fs_dr	0.00187069	0.0020426	372	371	0.361806	0.820847
10	1 recent total fiber	CBM35	a_aofib_fs_dr	0.00329279	0.00396327	372	353	0.407818	0.853755
11	1 recent total fiber	CBM4	a_aofib_fs_dr	-0.00617543	0.0118407	372	154	0.603405	0.935279
12	1 recent total fiber	CBM48	a_aofib_fs_dr	0.00445433	0.00251756	372	371	0.0793884	0.768883
13	1 recent total fiber	CBM50	a_aofib_fs_dr	-0.00401686	0.00316435	372	372	0.206848	0.80332
14	1 recent total fiber	CBM51	a_aofib_fs_dr	0.000301174	0.00218741	372	237	0.890803	0.997794
15	1 recent total fiber	CBM57	a_aofib_fs_dr	-0.014844	0.0060166	372	368	0.014858	0.351966
16	1 recent total fiber	CBM58	a_aofib_fs_dr	-0.00461887	0.00919772	372	359	0.616505	0.944267
17	1 recent total fiber	CBM6	a_aofib_fs_dr	0.00178984	0.00540987	372	367	0.741273	0.96044
18	1 recent total fiber	CBM67	a_aofib_fs_dr	-0.00832308	0.00585631	372	297	0.158337	0.768883
19	1 recent total fiber	CBM9	a_aofib_fs_dr	0.0040142	0.00422483	372	344	0.343852	0.812624
20	1 recent total fiber	GH1	a_aofib_fs_dr	0.00282673	0.00172475	372	370	0.104022	0.768883
21	1 recent total fiber	GH10	a_aofib_fs_dr	0.00252984	0.00831519	372	357	0.761462	0.968134
22	1 recent total fiber	GH103	a_aofib_fs_dr	-0.00421967	0.00351115	372	139	0.231552	0.80332
23	1 recent total fiber	GH105	a_aofib_fs_dr	0.00402768	0.00227644	372	371	0.0794494	0.768883
24	1 recent total fiber	GH106	a_aofib_fs_dr	-0.00101861	0.00342238	372	367	0.766502	0.969479
25	1 recent total fiber	GH109	a_aofib_fs_dr	0.00291271	0.00434293	372	371	0.50361	0.891757
26	1 recent total fiber	GH110	a_aofib_fs_dr	0.00225052	0.00324772	372	371	0.489752	0.884478
27	1 recent total fiber	GH112	a_aofib_fs_dr	-4.6609e-05	0.00155716	372	330	0.976166	0.997794
28	1 recent total fiber	GH113	a_aofib_fs_dr	-0.000286463	0.0012598	372	234	0.820324	0.990204
29	1 recent total fiber	GH115	a_aofib_fs_dr	0.00809548	0.00449481	372	248	0.0766819	0.768883
30	1 recent total fiber	GH117	a_aofib_fs_dr	-0.000946341	0.00219966	372	146	0.669462	0.952007
31	1 recent total fiber	GH120	a_aofib_fs_dr	5.7972e-05	0.0039645	372	322	0.988368	0.997794
32	1 recent total fiber	GH121	a_aofib_fs_dr	-0.00219291	0.00230582	372	160	0.34306	0.812624
33	1 recent total fiber	GH123	a_aofib_fs_dr	0.00426916	0.0038149	372	201	0.26447	0.80332
34	1 recent total fiber	GH125	a_aofib_fs_dr	-0.000547428	0.00039867	372	134	0.180134	0.790158
35	1 recent total fiber	GH127	a_aofib_fs_dr	0.00115901	0.00162727	372	175	0.477284	0.870624
36	1 recent total fiber	GH128	a_aofib_fs_dr	-0.0173388	0.00997399	372	190	0.0860056	0.768883
37	1 recent total fiber	GH13	a_aofib_fs_dr	-0.000450088	0.00195176	372	372	0.818005	0.990204
38	1 recent total fiber	GH130	a_aofib_fs_dr	0.00033061	0.00183495	372	333	0.857127	0.990883
39	1 recent total fiber	GH16	a_aofib_fs_dr	-0.00377637	0.00519267	372	371	0.468475	0.865667
40	1 recent total fiber	GH17	a_aofib_fs_dr	-0.00393614	0.00753685	372	157	0.60225	0.935279
41	1 recent total fiber	GH18	a_aofib_fs_dr	0.00688394	0.00677668	372	371	0.311617	0.80332
42	1 recent total fiber	GH19	a_aofib_fs_dr	-0.00332429	0.00634163	372	95	0.601414	0.935279
43	1 recent total fiber	GH2	a_aofib_fs_dr	-0.000580571	0.00219348	372	372	0.791686	0.984185
44	1 recent total fiber	GH20	a_aofib_fs_dr	9.3138e-05	0.00280682	372	371	0.973585	0.997794
45	1 recent total fiber	GH23	a_aofib_fs_dr	-0.00299452	0.00162062	372	372	0.0654393	0.766273
46	1 recent total fiber	GH24	a_aofib_fs_dr	0.000389323	0.00202439	372	370	0.847813	0.990204
47	1 recent total fiber	GH25	a_aofib_fs_dr	-0.000262565	0.0022709	372	372	0.908144	0.997794
48	1 recent total fiber	GH26	a_aofib_fs_dr	0.00847754	0.00300004	372	365	0.00554413	0.33542
49	1 recent total fiber	GH27	a_aofib_fs_dr	-0.00380146	0.00304252	372	367	0.214236	0.80332
50	1 recent total fiber	GH28	a_aofib_fs_dr	0.00324536	0.0024469	372	371	0.1872	0.790158
51	1 recent total fiber	GH29	a_aofib_fs_dr	-0.000334132	0.00256937	372	371	0.896759	0.997794
52	1 recent total fiber	GH3	a_aofib_fs_dr	0.000177609	0.00198419	372	372	0.928815	0.997794
53	1 recent total fiber	GH30	a_aofib_fs_dr	-0.00611878	0.00354839	372	371	0.0868757	0.768883
54	1 recent total fiber	GH31	a_aofib_fs_dr	0.000169284	0.00184606	372	371	0.927091	0.997794
55	1 recent total fiber	GH32	a_aofib_fs_dr	0.0023718	0.00272619	372	371	0.386095	0.839237
56	1 recent total fiber	GH33	a_aofib_fs_dr	-0.00787535	0.00482895	372	370	0.105424	0.768883
57	1 recent total fiber	GH35	a_aofib_fs_dr	-0.0096636	0.00439971	372	370	0.0300407	0.497247
58	1 recent total fiber	GH36	a_aofib_fs_dr	0.000648573	0.0016806	372	372	0.700237	0.952007
59	1 recent total fiber	GH37	a_aofib_fs_dr	-0.00146832	0.00684955	372	96	0.830735	0.990204
60	1 recent total fiber	GH38	a_aofib_fs_dr	-0.00226659	0.00188717	372	96	0.240598	0.80332
61	1 recent total fiber	GH39	a_aofib_fs_dr	-0.000929956	0.00197731	372	340	0.639199	0.95121
62	1 recent total fiber	GH4	a_aofib_fs_dr	-0.00164872	0.0011779	372	368	0.164544	0.775708
63	1 recent total fiber	GH42	a_aofib_fs_dr	0.00468303	0.00296663	372	368	0.117074	0.768883
64	1 recent total fiber	GH43	a_aofib_fs_dr	0.00139808	0.00199845	372	372	0.485589	0.881344
65	1 recent total fiber	GH5	a_aofib_fs_dr	0.000878638	0.00402691	372	371	0.827656	0.990204
66	1 recent total fiber	GH51	a_aofib_fs_dr	8.70476e-05	0.00326248	372	371	0.978759	0.997794
67	1 recent total fiber	GH53	a_aofib_fs_dr	0.00115898	0.00297435	372	365	0.697475	0.952007
68	1 recent total fiber	GH55	a_aofib_fs_dr	-0.00175682	0.00158002	372	324	0.268443	0.80332
69	1 recent total fiber	GH57	a_aofib_fs_dr	0.000221122	0.0050548	372	372	0.96518	0.997794
70	1 recent total fiber	GH63	a_aofib_fs_dr	-0.00249335	0.00162227	372	371	0.12722	0.768883
71	1 recent total fiber	GH64	a_aofib_fs_dr	-0.0134632	0.0094678	372	171	0.158881	0.768883
72	1 recent total fiber	GH65	a_aofib_fs_dr	-0.00534442	0.00325836	372	332	0.103861	0.768883
73	1 recent total fiber	GH67	a_aofib_fs_dr	-0.00545314	0.00825	372	165	0.510647	0.899829
74	1 recent total fiber	GH68	a_aofib_fs_dr	-0.00714032	0.0114192	372	193	0.533517	0.920518
75	1 recent total fiber	GH73	a_aofib_fs_dr	-0.00204758	0.00282147	372	371	0.469485	0.865667
76	1 recent total fiber	GH74	a_aofib_fs_dr	0.00568205	0.00468144	372	321	0.228299	0.80332
77	1 recent total fiber	GH76	a_aofib_fs_dr	-5.4504e-05	0.00332441	372	369	0.986949	0.997794
78	1 recent total fiber	GH77	a_aofib_fs_dr	0.00621664	0.0041198	372	370	0.133911	0.768883
79	1 recent total fiber	GH78	a_aofib_fs_dr	0.0041367	0.00261241	372	371	0.115929	0.768883
80	1 recent total fiber	GH8	a_aofib_fs_dr	-0.00321878	0.00385902	372	365	0.40588	0.853755
81	1 recent total fiber	GH81	a_aofib_fs_dr	0.00218263	0.00545181	372	201	0.69024	0.952007
82	1 recent total fiber	GH84	a_aofib_fs_dr	0.00240223	0.00505866	372	288	0.636385	0.95121
83	1 recent total fiber	GH88	a_aofib_fs_dr	-0.00154388	0.00264511	372	371	0.560493	0.935279
84	1 recent total fiber	GH89	a_aofib_fs_dr	0.00282889	0.00396108	372	366	0.476576	0.870624
85	1 recent total fiber	GH9	a_aofib_fs_dr	-0.00301005	0.00387775	372	288	0.439502	0.86428
86	1 recent total fiber	GH92	a_aofib_fs_dr	-0.00362751	0.00308669	372	372	0.242251	0.80332
87	1 recent total fiber	GH93	a_aofib_fs_dr	0.00129074	0.00661445	372	173	0.845807	0.990204
88	1 recent total fiber	GH94	a_aofib_fs_dr	0.0121269	0.00471471	372	366	0.0114224	0.34552
89	1 recent total fiber	GH95	a_aofib_fs_dr	0.000330946	0.00352569	372	371	0.925369	0.997794
90	1 recent total fiber	GH97	a_aofib_fs_dr	0.00221122	0.00345797	372	372	0.523768	0.914076
91	1 recent total fiber	GH98	a_aofib_fs_dr	0.00820795	0.00666464	372	291	0.220241	0.80332
92	1 recent total fiber	GH99	a_aofib_fs_dr	-0.00222146	0.00201952	372	303	0.273961	0.80332
93	1 recent total fiber	GT1	a_aofib_fs_dr	-0.0130476	0.00595475	372	318	0.0301362	0.497247
94	1 recent total fiber	GT10	a_aofib_fs_dr	0.000150993	0.00295655	372	189	0.959324	0.997794
95	1 recent total fiber	GT11	a_aofib_fs_dr	0.000540332	0.00432387	372	371	0.900756	0.997794
96	1 recent total fiber	GT14	a_aofib_fs_dr	-0.00784848	0.00509509	372	360	0.12636	0.768883
97	1 recent total fiber	GT19	a_aofib_fs_dr	-0.00874984	0.00408456	372	371	0.0343206	0.506681
98	1 recent total fiber	GT2	a_aofib_fs_dr	-0.00277663	0.00115252	372	372	0.0164789	0.351966
99	1 recent total fiber	GT20	a_aofib_fs_dr	1.70309e-05	0.00260687	372	263	0.994799	0.997794
100	1 recent total fiber	GT23	a_aofib_fs_dr	-0.0020241	0.00357778	372	369	0.572504	0.935279
101	1 recent total fiber	GT25	a_aofib_fs_dr	-0.0012648	0.00159914	372	124	0.430547	0.854035
102	1 recent total fiber	GT26	a_aofib_fs_dr	0.0015224	0.00383005	372	366	0.691805	0.952007
103	1 recent total fiber	GT28	a_aofib_fs_dr	-0.000320139	0.00200335	372	371	0.873125	0.997794
104	1 recent total fiber	GT3	a_aofib_fs_dr	-0.0175497	0.00645281	372	350	0.00743509	0.34552
105	1 recent total fiber	GT30	a_aofib_fs_dr	-0.00255947	0.0034919	372	371	0.464958	0.865667
106	1 recent total fiber	GT32	a_aofib_fs_dr	-0.00841322	0.00341229	372	366	0.0151433	0.351966
107	1 recent total fiber	GT35	a_aofib_fs_dr	-0.00406371	0.00388946	372	370	0.298035	0.80332
108	1 recent total fiber	GT4	a_aofib_fs_dr	0.00132155	0.00208078	372	372	0.526489	0.914429
109	1 recent total fiber	GT5	a_aofib_fs_dr	-0.00845366	0.00313426	372	371	0.00801176	0.34552
110	1 recent total fiber	GT51	a_aofib_fs_dr	0.00298196	0.00208982	372	372	0.156333	0.768883
111	1 recent total fiber	GT66	a_aofib_fs_dr	-0.0307207	0.0230081	372	145	0.186791	0.790158
112	1 recent total fiber	GT8	a_aofib_fs_dr	-0.00136079	0.00238581	372	369	0.568778	0.935279
113	1 recent total fiber	GT83	a_aofib_fs_dr	0.000911203	0.00317893	372	356	0.775055	0.973512
114	1 recent total fiber	GT9	a_aofib_fs_dr	-0.00744095	0.00488453	372	371	0.130234	0.768883
115	1 recent total fiber	PL1	a_aofib_fs_dr	-0.00270528	0.00479484	372	367	0.573643	0.935279
116	1 recent total fiber	PL10	a_aofib_fs_dr	0.00558157	0.00376725	372	370	0.141094	0.768883
117	1 recent total fiber	PL11	a_aofib_fs_dr	0.00488257	0.00246338	372	369	0.0498752	0.6243
118	1 recent total fiber	PL12	a_aofib_fs_dr	-0.00144645	0.00517424	372	307	0.780432	0.976885
119	1 recent total fiber	PL13	a_aofib_fs_dr	-0.0152783	0.00879869	372	90	0.0860698	0.768883
120	1 recent total fiber	PL8	a_aofib_fs_dr	-0.00560303	0.00688107	372	349	0.417115	0.853755
121	1 recent total fiber	PL9	a_aofib_fs_dr	0.01358	0.00427713	372	358	0.00190815	0.173165
122	2 recent pectin	CBM12	a_pect_fo_dr	-0.0279934	0.0490361	372	183	0.569345	0.968976
123	2 recent pectin	CBM13	a_pect_fo_dr	-0.0628032	0.0341938	372	369	0.0687177	0.755895
124	2 recent pectin	CBM2	a_pect_fo_dr	0.010819	0.0322286	372	237	0.738027	0.975372
125	2 recent pectin	CBM20	a_pect_fo_dr	0.0310753	0.0592134	372	224	0.601212	0.96908
126	2 recent pectin	CBM22	a_pect_fo_dr	0.00138285	0.0199373	372	291	0.944942	0.985634
127	2 recent pectin	CBM23	a_pect_fo_dr	0.0170371	0.0314735	372	301	0.589455	0.96908
128	2 recent pectin	CBM27	a_pect_fo_dr	-0.0306729	0.025399	372	215	0.230674	0.845189
129	2 recent pectin	CBM32	a_pect_fo_dr	0.0591474	0.0340352	372	367	0.0847135	0.845189
130	2 recent pectin	CBM34	a_pect_fo_dr	0.0011549	0.0107591	372	371	0.914729	0.976607
131	2 recent pectin	CBM35	a_pect_fo_dr	0.0107669	0.0209987	372	353	0.609184	0.96908
132	2 recent pectin	CBM4	a_pect_fo_dr	-0.0234363	0.0647951	372	154	0.718556	0.975372
133	2 recent pectin	CBM48	a_pect_fo_dr	0.00783283	0.0134	372	371	0.560035	0.958928
134	2 recent pectin	CBM50	a_pect_fo_dr	-0.00390269	0.0168382	372	372	0.817141	0.975372
135	2 recent pectin	CBM51	a_pect_fo_dr	0.0116197	0.0119337	372	237	0.333169	0.845189
136	2 recent pectin	CBM57	a_pect_fo_dr	-0.0396936	0.0324609	372	368	0.223639	0.845189
137	2 recent pectin	CBM58	a_pect_fo_dr	0.00551851	0.0490895	372	359	0.910691	0.976607
138	2 recent pectin	CBM6	a_pect_fo_dr	0.0304342	0.0285937	372	367	0.289185	0.845189
139	2 recent pectin	CBM67	a_pect_fo_dr	-0.0285157	0.0316822	372	297	0.370299	0.845189
140	2 recent pectin	CBM9	a_pect_fo_dr	-0.0101597	0.022384	372	344	0.650733	0.96908
141	2 recent pectin	GH1	a_pect_fo_dr	0.0187604	0.00902221	372	370	0.0399881	0.60482
142	2 recent pectin	GH10	a_pect_fo_dr	0.0219333	0.0436853	372	357	0.616586	0.96908
143	2 recent pectin	GH103	a_pect_fo_dr	-0.00239083	0.0197718	372	139	0.903939	0.976607
144	2 recent pectin	GH105	a_pect_fo_dr	0.0115917	0.0119924	372	371	0.335856	0.845189
145	2 recent pectin	GH106	a_pect_fo_dr	-0.00568145	0.0179524	372	367	0.752226	0.975372
146	2 recent pectin	GH109	a_pect_fo_dr	0.00466994	0.022941	372	371	0.839033	0.975372
147	2 recent pectin	GH110	a_pect_fo_dr	-0.0019264	0.017016	372	371	0.910074	0.976607
148	2 recent pectin	GH112	a_pect_fo_dr	-0.00855853	0.00810331	372	330	0.293005	0.845189
149	2 recent pectin	GH113	a_pect_fo_dr	-0.00227715	0.00664266	372	234	0.732057	0.975372
150	2 recent pectin	GH115	a_pect_fo_dr	0.0450998	0.0234782	372	248	0.0592271	0.716648
151	2 recent pectin	GH117	a_pect_fo_dr	-0.00242059	0.0110611	372	146	0.828164	0.975372
152	2 recent pectin	GH120	a_pect_fo_dr	-0.0107457	0.0206158	372	322	0.603741	0.96908
153	2 recent pectin	GH121	a_pect_fo_dr	7.33051e-05	0.0124438	372	160	0.995307	0.996264
154	2 recent pectin	GH123	a_pect_fo_dr	0.0164998	0.0189793	372	201	0.38571	0.845189
155	2 recent pectin	GH125	a_pect_fo_dr	-0.00136828	0.002023	372	134	0.506571	0.905839
156	2 recent pectin	GH127	a_pect_fo_dr	0.0157367	0.00852353	372	175	0.066583	0.755301
157	2 recent pectin	GH128	a_pect_fo_dr	-0.0760021	0.0513607	372	190	0.14237	0.845189
158	2 recent pectin	GH13	a_pect_fo_dr	-0.0143468	0.0101278	372	372	0.159345	0.845189
159	2 recent pectin	GH130	a_pect_fo_dr	0.00958972	0.00956574	372	333	0.316835	0.845189
160	2 recent pectin	GH16	a_pect_fo_dr	0.00175957	0.0273424	372	371	0.9488	0.985634
161	2 recent pectin	GH17	a_pect_fo_dr	-0.0391762	0.0402097	372	157	0.331447	0.845189
162	2 recent pectin	GH18	a_pect_fo_dr	0.039926	0.0357592	372	371	0.266404	0.845189
163	2 recent pectin	GH19	a_pect_fo_dr	-0.0264617	0.032843	372	95	0.422516	0.845962
164	2 recent pectin	GH2	a_pect_fo_dr	-0.00996312	0.0115797	372	372	0.391302	0.845189
165	2 recent pectin	GH20	a_pect_fo_dr	0.0168018	0.0146451	372	371	0.253759	0.845189
166	2 recent pectin	GH23	a_pect_fo_dr	-0.013209	0.00854413	372	372	0.12509	0.845189
167	2 recent pectin	GH24	a_pect_fo_dr	0.00266635	0.0106816	372	370	0.803324	0.975372
168	2 recent pectin	GH25	a_pect_fo_dr	-0.00881458	0.0118962	372	372	0.460243	0.873812
169	2 recent pectin	GH26	a_pect_fo_dr	0.0355251	0.0159821	372	365	0.0282685	0.540076
170	2 recent pectin	GH27	a_pect_fo_dr	-0.0183823	0.0160282	372	367	0.254145	0.845189
171	2 recent pectin	GH28	a_pect_fo_dr	0.00333908	0.0129038	372	371	0.796275	0.975372
172	2 recent pectin	GH29	a_pect_fo_dr	0.0050869	0.0134841	372	371	0.706723	0.975372
173	2 recent pectin	GH3	a_pect_fo_dr	-0.0106857	0.0104718	372	372	0.309599	0.845189
174	2 recent pectin	GH30	a_pect_fo_dr	-0.010235	0.0189636	372	371	0.590313	0.96908
175	2 recent pectin	GH31	a_pect_fo_dr	-0.00499045	0.0097029	372	371	0.608041	0.96908
176	2 recent pectin	GH32	a_pect_fo_dr	0.00655566	0.0143351	372	371	0.64835	0.96908
177	2 recent pectin	GH33	a_pect_fo_dr	-0.00504218	0.0252569	372	370	0.842105	0.975372
178	2 recent pectin	GH35	a_pect_fo_dr	-0.0381149	0.0233475	372	370	0.105451	0.845189
179	2 recent pectin	GH36	a_pect_fo_dr	-8.83054e-05	0.00885076	372	372	0.992057	0.996264
180	2 recent pectin	GH37	a_pect_fo_dr	0.032611	0.0379136	372	96	0.391948	0.845189
181	2 recent pectin	GH38	a_pect_fo_dr	-0.00726774	0.00959423	372	96	0.457726	0.873812
182	2 recent pectin	GH39	a_pect_fo_dr	-0.00906373	0.0104446	372	340	0.387812	0.845189
183	2 recent pectin	GH4	a_pect_fo_dr	-0.00708786	0.00620138	372	368	0.255781	0.845189
184	2 recent pectin	GH42	a_pect_fo_dr	0.0387396	0.0152694	372	368	0.0125909	0.487431
185	2 recent pectin	GH43	a_pect_fo_dr	0.00527501	0.0104897	372	372	0.616055	0.96908
186	2 recent pectin	GH5	a_pect_fo_dr	-0.00572402	0.0212268	372	371	0.78792	0.975372
187	2 recent pectin	GH51	a_pect_fo_dr	-0.000281471	0.0171577	372	371	0.98694	0.995165
188	2 recent pectin	GH53	a_pect_fo_dr	-0.0115097	0.0155936	372	365	0.461968	0.873812
189	2 recent pectin	GH55	a_pect_fo_dr	-0.0124713	0.00821208	372	324	0.13156	0.845189
190	2 recent pectin	GH57	a_pect_fo_dr	0.00179859	0.0265983	372	372	0.946206	0.985634
191	2 recent pectin	GH63	a_pect_fo_dr	-0.00959664	0.00860676	372	371	0.267424	0.845189
192	2 recent pectin	GH64	a_pect_fo_dr	-0.0604888	0.048938	372	171	0.218183	0.845189
193	2 recent pectin	GH65	a_pect_fo_dr	-0.033952	0.0173489	372	332	0.0529811	0.686862
194	2 recent pectin	GH67	a_pect_fo_dr	-0.0436144	0.0397307	372	165	0.276432	0.845189
195	2 recent pectin	GH68	a_pect_fo_dr	-0.0122456	0.0620307	372	193	0.844083	0.975372
196	2 recent pectin	GH73	a_pect_fo_dr	0.00396201	0.0148986	372	371	0.790793	0.975372
197	2 recent pectin	GH74	a_pect_fo_dr	0.0137118	0.0246671	372	321	0.579994	0.96908
198	2 recent pectin	GH76	a_pect_fo_dr	-0.00633759	0.0174354	372	369	0.716968	0.975372
199	2 recent pectin	GH77	a_pect_fo_dr	0.0309697	0.02185	372	370	0.159096	0.845189
200	2 recent pectin	GH78	a_pect_fo_dr	0.016934	0.0138121	372	371	0.222713	0.845189
201	2 recent pectin	GH8	a_pect_fo_dr	-0.0279146	0.0202439	372	365	0.170626	0.845189
202	2 recent pectin	GH81	a_pect_fo_dr	-0.00423206	0.0272989	372	201	0.877221	0.975854
203	2 recent pectin	GH84	a_pect_fo_dr	0.0104049	0.0265427	372	288	0.696334	0.975372
204	2 recent pectin	GH88	a_pect_fo_dr	-0.00237471	0.0139588	372	371	0.865206	0.975372
205	2 recent pectin	GH89	a_pect_fo_dr	0.0284111	0.0205113	372	366	0.168866	0.845189
206	2 recent pectin	GH9	a_pect_fo_dr	0.00395336	0.019806	372	288	0.842192	0.975372
207	2 recent pectin	GH92	a_pect_fo_dr	-0.00311522	0.0164446	372	372	0.850088	0.975372
208	2 recent pectin	GH93	a_pect_fo_dr	-0.0246846	0.0347131	372	173	0.479145	0.887397
209	2 recent pectin	GH94	a_pect_fo_dr	0.0656637	0.0247763	372	366	0.00929066	0.487431
210	2 recent pectin	GH95	a_pect_fo_dr	-0.034983	0.0185024	372	371	0.0612267	0.716945
211	2 recent pectin	GH97	a_pect_fo_dr	0.00891925	0.0182215	372	372	0.625449	0.96908
212	2 recent pectin	GH98	a_pect_fo_dr	0.0758601	0.0360237	372	291	0.03704	0.601882
213	2 recent pectin	GH99	a_pect_fo_dr	-0.0113638	0.0103524	372	303	0.275065	0.845189
214	2 recent pectin	GT1	a_pect_fo_dr	-0.0636254	0.0311734	372	318	0.0433444	0.605155
215	2 recent pectin	GT10	a_pect_fo_dr	-0.0061529	0.0148386	372	189	0.678875	0.975372
216	2 recent pectin	GT11	a_pect_fo_dr	0.00110813	0.0227275	372	371	0.961197	0.985634
217	2 recent pectin	GT14	a_pect_fo_dr	-0.0244852	0.0269024	372	360	0.364858	0.845189
218	2 recent pectin	GT19	a_pect_fo_dr	-0.0332598	0.0217124	372	371	0.128487	0.845189
219	2 recent pectin	GT2	a_pect_fo_dr	-0.0146101	0.00604351	372	372	0.0161134	0.487431
220	2 recent pectin	GT20	a_pect_fo_dr	0.006323	0.0136455	372	263	0.644107	0.96908
221	2 recent pectin	GT23	a_pect_fo_dr	-0.0259778	0.0187904	372	369	0.169239	0.845189
222	2 recent pectin	GT25	a_pect_fo_dr	-0.00809983	0.00881386	372	124	0.359945	0.845189
223	2 recent pectin	GT26	a_pect_fo_dr	-0.00418274	0.0201107	372	366	0.835662	0.975372
224	2 recent pectin	GT28	a_pect_fo_dr	-0.00126036	0.0104916	372	371	0.904446	0.976607
225	2 recent pectin	GT3	a_pect_fo_dr	-0.0686849	0.0345265	372	350	0.0488523	0.656792
226	2 recent pectin	GT30	a_pect_fo_dr	-0.00582337	0.0184472	372	371	0.752808	0.975372
227	2 recent pectin	GT32	a_pect_fo_dr	-0.042159	0.0181974	372	366	0.0223228	0.513466
228	2 recent pectin	GT35	a_pect_fo_dr	-0.0269993	0.0204388	372	370	0.188978	0.845189
229	2 recent pectin	GT4	a_pect_fo_dr	0.000285643	0.0109685	372	372	0.979267	0.995165
230	2 recent pectin	GT5	a_pect_fo_dr	-0.0373641	0.0166203	372	371	0.0265212	0.540076
231	2 recent pectin	GT51	a_pect_fo_dr	0.0229867	0.0109505	372	372	0.0381358	0.601882
232	2 recent pectin	GT66	a_pect_fo_dr	-0.146667	0.118178	372	145	0.219619	0.845189
233	2 recent pectin	GT8	a_pect_fo_dr	-0.0097901	0.0125053	372	369	0.434208	0.856679
234	2 recent pectin	GT83	a_pect_fo_dr	0.0022564	0.0166681	372	356	0.89264	0.976607
235	2 recent pectin	GT9	a_pect_fo_dr	-0.00832492	0.0259926	372	371	0.74933	0.975372
236	2 recent pectin	PL1	a_pect_fo_dr	-0.0120036	0.0252527	372	367	0.635447	0.96908
237	2 recent pectin	PL10	a_pect_fo_dr	0.0234544	0.0196912	372	370	0.236104	0.845189
238	2 recent pectin	PL11	a_pect_fo_dr	0.0156887	0.0129997	372	369	0.230098	0.845189
239	2 recent pectin	PL12	a_pect_fo_dr	0.0130737	0.0269352	372	307	0.628518	0.96908
240	2 recent pectin	PL13	a_pect_fo_dr	-0.0550901	0.0590745	372	90	0.353662	0.845189
241	2 recent pectin	PL8	a_pect_fo_dr	-0.0138355	0.036625	372	349	0.706309	0.975372
242	2 recent pectin	PL9	a_pect_fo_dr	0.019253	0.0231101	372	358	0.406543	0.845962
243	3 long-term total fiber	CBM12	aofib10v	-0.00689166	0.0158511	372	183	0.66539	0.943033
244	3 long-term total fiber	CBM13	aofib10v	-0.00504494	0.0099121	372	369	0.612054	0.939216
245	3 long-term total fiber	CBM2	aofib10v	-0.00463346	0.00956671	372	237	0.629873	0.939216
246	3 long-term total fiber	CBM20	aofib10v	0.0109491	0.0168115	372	224	0.517484	0.925353
247	3 long-term total fiber	CBM22	aofib10v	0.00182917	0.00585619	372	291	0.756413	0.943033
248	3 long-term total fiber	CBM23	aofib10v	0.0139802	0.00919917	372	301	0.131814	0.806119
249	3 long-term total fiber	CBM27	aofib10v	-0.00586052	0.00714635	372	215	0.414759	0.897611
250	3 long-term total fiber	CBM32	aofib10v	0.0146852	0.00973137	372	367	0.134795	0.806119
251	3 long-term total fiber	CBM34	aofib10v	0.00315545	0.00297448	372	371	0.291806	0.868251
252	3 long-term total fiber	CBM35	aofib10v	0.00483883	0.00599143	372	353	0.421773	0.897611
253	3 long-term total fiber	CBM4	aofib10v	-0.00754855	0.016991	372	154	0.658481	0.943033
254	3 long-term total fiber	CBM48	aofib10v	0.00846112	0.00359136	372	371	0.02068	0.804012
255	3 long-term total fiber	CBM50	aofib10v	-0.00862953	0.00458609	372	372	0.0631823	0.804012
256	3 long-term total fiber	CBM51	aofib10v	0.00585069	0.00322251	372	237	0.0748913	0.804012
257	3 long-term total fiber	CBM57	aofib10v	-0.0183613	0.0092634	372	368	0.0504941	0.804012
258	3 long-term total fiber	CBM58	aofib10v	-0.0111449	0.0134601	372	359	0.409994	0.897611
259	3 long-term total fiber	CBM6	aofib10v	-0.00207013	0.0082625	372	367	0.802747	0.943033
260	3 long-term total fiber	CBM67	aofib10v	-0.00992809	0.00936806	372	297	0.292718	0.868251
261	3 long-term total fiber	CBM9	aofib10v	-0.0016315	0.00604626	372	344	0.787908	0.943033
262	3 long-term total fiber	GH1	aofib10v	0.00437343	0.00249684	372	370	0.0834682	0.804012
263	3 long-term total fiber	GH10	aofib10v	-0.0141986	0.0122283	372	357	0.248734	0.868251
264	3 long-term total fiber	GH103	aofib10v	-0.00560746	0.00783206	372	139	0.477362	0.912012
265	3 long-term total fiber	GH105	aofib10v	0.00250326	0.00330878	372	371	0.45131	0.912012
266	3 long-term total fiber	GH106	aofib10v	-0.00183284	0.00501993	372	367	0.715902	0.943033
267	3 long-term total fiber	GH109	aofib10v	0.00181631	0.0066224	372	371	0.784497	0.943033
268	3 long-term total fiber	GH110	aofib10v	-0.00671077	0.00463948	372	371	0.151543	0.808974
269	3 long-term total fiber	GH112	aofib10v	-0.00293596	0.00224076	372	330	0.193041	0.830148
270	3 long-term total fiber	GH113	aofib10v	0.000101268	0.00174437	372	234	0.953756	0.983551
271	3 long-term total fiber	GH115	aofib10v	0.0135818	0.00685784	372	248	0.0537185	0.804012
272	3 long-term total fiber	GH117	aofib10v	-0.00352892	0.00314605	372	146	0.272282	0.868251
273	3 long-term total fiber	GH120	aofib10v	-0.000580327	0.00610539	372	322	0.924595	0.983551
274	3 long-term total fiber	GH121	aofib10v	-0.00138687	0.00384961	372	160	0.719138	0.943033
275	3 long-term total fiber	GH123	aofib10v	0.000361019	0.00508698	372	201	0.943494	0.983551
276	3 long-term total fiber	GH125	aofib10v	-0.000923143	0.000558439	372	134	0.113698	0.806119
277	3 long-term total fiber	GH127	aofib10v	0.00108295	0.00227503	372	175	0.634669	0.939216
278	3 long-term total fiber	GH128	aofib10v	-0.0235777	0.0158257	372	190	0.142586	0.806119
279	3 long-term total fiber	GH13	aofib10v	0.0023957	0.00287735	372	372	0.407295	0.897611
280	3 long-term total fiber	GH130	aofib10v	0.00178608	0.0026242	372	333	0.496591	0.924423
281	3 long-term total fiber	GH16	aofib10v	-0.00384055	0.00809918	372	371	0.636494	0.939216
282	3 long-term total fiber	GH17	aofib10v	0.00234887	0.0126116	372	157	0.852498	0.958568
283	3 long-term total fiber	GH18	aofib10v	0.0140761	0.0101943	372	371	0.170733	0.819297
284	3 long-term total fiber	GH19	aofib10v	-0.005638	0.0111728	372	95	0.615046	0.939216
285	3 long-term total fiber	GH2	aofib10v	-0.0019354	0.00325582	372	372	0.553702	0.933417
286	3 long-term total fiber	GH20	aofib10v	0.000824884	0.00407829	372	371	0.840183	0.95607
287	3 long-term total fiber	GH23	aofib10v	-0.00140866	0.00237859	372	372	0.555199	0.933417
288	3 long-term total fiber	GH24	aofib10v	0.00337979	0.00301742	372	370	0.265669	0.868251
289	3 long-term total fiber	GH25	aofib10v	0.00515253	0.00336804	372	372	0.129534	0.806119
290	3 long-term total fiber	GH26	aofib10v	0.00836454	0.00442289	372	365	0.0619505	0.804012
291	3 long-term total fiber	GH27	aofib10v	0.00171247	0.00452929	372	367	0.706341	0.943033
292	3 long-term total fiber	GH28	aofib10v	0.00293078	0.00360166	372	371	0.41795	0.897611
293	3 long-term total fiber	GH29	aofib10v	-0.00520493	0.00368594	372	371	0.161445	0.819297
294	3 long-term total fiber	GH3	aofib10v	0.00225353	0.00306884	372	372	0.4647	0.912012
295	3 long-term total fiber	GH30	aofib10v	-0.000865098	0.00539672	372	371	0.872995	0.969105
296	3 long-term total fiber	GH31	aofib10v	0.00303307	0.00264134	372	371	0.253944	0.868251
297	3 long-term total fiber	GH32	aofib10v	0.00720375	0.00390972	372	371	0.0686856	0.804012
298	3 long-term total fiber	GH33	aofib10v	0.00181021	0.00708783	372	370	0.799007	0.943033
299	3 long-term total fiber	GH35	aofib10v	-0.00221346	0.0065026	372	370	0.734382	0.943033
300	3 long-term total fiber	GH36	aofib10v	-0.00057132	0.00260583	372	372	0.826953	0.95607
301	3 long-term total fiber	GH37	aofib10v	-0.0117059	0.0110322	372	96	0.291436	0.868251
302	3 long-term total fiber	GH38	aofib10v	-0.00495088	0.00297565	372	96	0.106587	0.806119
303	3 long-term total fiber	GH39	aofib10v	0.000564975	0.00295144	372	340	0.848692	0.958568
304	3 long-term total fiber	GH4	aofib10v	-0.00193414	0.00171447	372	368	0.262583	0.868251
305	3 long-term total fiber	GH42	aofib10v	0.00683672	0.00439696	372	368	0.123759	0.806119
306	3 long-term total fiber	GH43	aofib10v	0.00184944	0.00290311	372	372	0.525711	0.930893
307	3 long-term total fiber	GH5	aofib10v	0.00523863	0.00593261	372	371	0.379656	0.897611
308	3 long-term total fiber	GH51	aofib10v	4.87583e-05	0.00478949	372	371	0.9919	0.99526
309	3 long-term total fiber	GH53	aofib10v	0.00641153	0.00428343	372	365	0.137951	0.806119
310	3 long-term total fiber	GH55	aofib10v	-0.00259618	0.00249346	372	324	0.300415	0.868251
311	3 long-term total fiber	GH57	aofib10v	-0.00515749	0.00778527	372	372	0.509342	0.92526
312	3 long-term total fiber	GH63	aofib10v	-0.00231651	0.00238305	372	371	0.333764	0.877322
313	3 long-term total fiber	GH64	aofib10v	-0.00440471	0.0146387	372	171	0.764413	0.943033
314	3 long-term total fiber	GH65	aofib10v	-0.00869903	0.00456609	372	332	0.0604216	0.804012
315	3 long-term total fiber	GH67	aofib10v	-0.0143279	0.0124643	372	165	0.25524	0.868251
316	3 long-term total fiber	GH68	aofib10v	-0.0137188	0.0176065	372	193	0.439586	0.912012
317	3 long-term total fiber	GH73	aofib10v	-0.00241433	0.00422582	372	371	0.569239	0.934704
318	3 long-term total fiber	GH74	aofib10v	0.00463556	0.00696196	372	321	0.507815	0.92526
319	3 long-term total fiber	GH76	aofib10v	0.00414253	0.00479779	372	369	0.390292	0.897611
320	3 long-term total fiber	GH77	aofib10v	0.0109301	0.00599661	372	370	0.0717861	0.804012
321	3 long-term total fiber	GH78	aofib10v	0.0011314	0.00392452	372	371	0.773793	0.943033
322	3 long-term total fiber	GH8	aofib10v	0.000308573	0.00577466	372	365	0.957498	0.983551
323	3 long-term total fiber	GH81	aofib10v	0.00206426	0.00817244	372	201	0.801864	0.943033
324	3 long-term total fiber	GH84	aofib10v	0.000349043	0.00733874	372	288	0.962255	0.983939
325	3 long-term total fiber	GH88	aofib10v	0.000524747	0.00385271	372	371	0.891964	0.976912
326	3 long-term total fiber	GH89	aofib10v	0.00242203	0.00569717	372	366	0.671763	0.943033
327	3 long-term total fiber	GH9	aofib10v	-0.00103869	0.00599514	372	288	0.862945	0.965233
328	3 long-term total fiber	GH92	aofib10v	-0.00459924	0.00469299	372	372	0.329722	0.873643
329	3 long-term total fiber	GH93	aofib10v	0.0181442	0.00971214	372	173	0.0674725	0.804012
330	3 long-term total fiber	GH94	aofib10v	0.0171476	0.00687207	372	366	0.014512	0.804012
331	3 long-term total fiber	GH95	aofib10v	0.00120141	0.00520849	372	371	0.818112	0.954903
332	3 long-term total fiber	GH97	aofib10v	-0.00156384	0.00505643	372	372	0.757818	0.943033
333	3 long-term total fiber	GH98	aofib10v	0.00298761	0.0108293	372	291	0.783166	0.943033
334	3 long-term total fiber	GH99	aofib10v	-0.00239304	0.00287742	372	303	0.408244	0.897611
335	3 long-term total fiber	GT1	aofib10v	-0.0158449	0.00894645	372	318	0.0798549	0.804012
336	3 long-term total fiber	GT10	aofib10v	-0.00249162	0.00397087	372	189	0.531122	0.931786
337	3 long-term total fiber	GT11	aofib10v	-0.00428197	0.00620598	372	371	0.491964	0.92053
338	3 long-term total fiber	GT14	aofib10v	-0.00717181	0.00743675	372	360	0.337594	0.877322
339	3 long-term total fiber	GT19	aofib10v	-0.0105535	0.005915	372	371	0.0778326	0.804012
340	3 long-term total fiber	GT2	aofib10v	-0.00168092	0.00170601	372	372	0.327076	0.873643
341	3 long-term total fiber	GT20	aofib10v	-0.00143087	0.00387325	372	263	0.712709	0.943033
342	3 long-term total fiber	GT23	aofib10v	-0.00614899	0.00550129	372	369	0.266604	0.868251
343	3 long-term total fiber	GT25	aofib10v	-0.00313076	0.00304582	372	124	0.306071	0.868251
344	3 long-term total fiber	GT26	aofib10v	0.00162881	0.00548294	372	366	0.767184	0.943033
345	3 long-term total fiber	GT28	aofib10v	0.00101306	0.00288154	372	371	0.725362	0.943033
346	3 long-term total fiber	GT3	aofib10v	2.06863e-05	0.0102133	372	350	0.998388	0.998388
347	3 long-term total fiber	GT30	aofib10v	-0.00372239	0.00507138	372	371	0.464856	0.912012
348	3 long-term total fiber	GT32	aofib10v	-0.0088041	0.00504126	372	366	0.0841665	0.804012
349	3 long-term total fiber	GT35	aofib10v	0.000382153	0.00586227	372	370	0.948172	0.983551
350	3 long-term total fiber	GT4	aofib10v	0.00314485	0.00307103	372	372	0.308552	0.868251
351	3 long-term total fiber	GT5	aofib10v	-0.00647248	0.00474611	372	371	0.176047	0.819297
352	3 long-term total fiber	GT51	aofib10v	0.00391632	0.0030293	372	372	0.199481	0.830148
353	3 long-term total fiber	GT66	aofib10v	-0.0392508	0.0365923	372	145	0.289156	0.868251
354	3 long-term total fiber	GT8	aofib10v	-0.00132091	0.00341681	372	369	0.699283	0.943033
355	3 long-term total fiber	GT83	aofib10v	0.00591478	0.00459758	372	356	0.202606	0.830148
356	3 long-term total fiber	GT9	aofib10v	-0.0136934	0.00709598	372	371	0.0567855	0.804012
357	3 long-term total fiber	PL1	aofib10v	0.000946539	0.00708251	372	367	0.893979	0.976912
358	3 long-term total fiber	PL10	aofib10v	0.00178057	0.0055687	372	370	0.749894	0.943033
359	3 long-term total fiber	PL11	aofib10v	0.00867752	0.00354641	372	369	0.0163568	0.804012
360	3 long-term total fiber	PL12	aofib10v	0.00488036	0.00737021	372	307	0.50984	0.92526
361	3 long-term total fiber	PL13	aofib10v	-0.00122093	0.0139876	372	90	0.930647	0.983551
362	3 long-term total fiber	PL8	aofib10v	-0.000912848	0.0102907	372	349	0.92953	0.983551
363	3 long-term total fiber	PL9	aofib10v	0.0102136	0.00643308	372	358	0.11593	0.806119
364	4 long-term cereal fiber	CBM12	ceraf10v	-0.00296495	0.0319319	372	183	0.926348	0.985676
365	4 long-term cereal fiber	CBM13	ceraf10v	0.0122584	0.0189029	372	369	0.518368	0.940458
366	4 long-term cereal fiber	CBM2	ceraf10v	-0.0112607	0.0178717	372	237	0.531106	0.940458
367	4 long-term cereal fiber	CBM20	ceraf10v	0.0453281	0.0305468	372	224	0.143692	0.857508
368	4 long-term cereal fiber	CBM22	ceraf10v	-0.00335991	0.0109153	372	291	0.759888	0.960958
369	4 long-term cereal fiber	CBM23	ceraf10v	0.0335604	0.0166211	372	301	0.0465003	0.857508
370	4 long-term cereal fiber	CBM27	ceraf10v	0.00105731	0.0133173	372	215	0.936933	0.985676
371	4 long-term cereal fiber	CBM32	ceraf10v	0.00106253	0.0188242	372	367	0.955113	0.985676
372	4 long-term cereal fiber	CBM34	ceraf10v	0.00222589	0.00571833	372	371	0.698069	0.952628
373	4 long-term cereal fiber	CBM35	ceraf10v	0.00434119	0.0114669	372	353	0.706026	0.955466
374	4 long-term cereal fiber	CBM4	ceraf10v	-0.0191228	0.0330377	372	154	0.56493	0.940458
375	4 long-term cereal fiber	CBM48	ceraf10v	0.0115659	0.00695342	372	371	0.0997922	0.857508
376	4 long-term cereal fiber	CBM50	ceraf10v	-0.017618	0.00873445	372	372	0.0467338	0.857508
377	4 long-term cereal fiber	CBM51	ceraf10v	0.01537	0.00614506	372	237	0.0152499	0.813724
378	4 long-term cereal fiber	CBM57	ceraf10v	-0.0249816	0.0178474	372	368	0.165029	0.857508
379	4 long-term cereal fiber	CBM58	ceraf10v	-0.0321811	0.0255864	372	359	0.211944	0.860604
380	4 long-term cereal fiber	CBM6	ceraf10v	0.00662907	0.0157854	372	367	0.675541	0.940458
381	4 long-term cereal fiber	CBM67	ceraf10v	-0.00618116	0.0196162	372	297	0.753602	0.960958
382	4 long-term cereal fiber	CBM9	ceraf10v	0.00271102	0.0114707	372	344	0.813707	0.972125
383	4 long-term cereal fiber	GH1	ceraf10v	0.00587862	0.00481371	372	370	0.225385	0.860604
384	4 long-term cereal fiber	GH10	ceraf10v	-0.0216556	0.0232722	372	357	0.354636	0.887339
385	4 long-term cereal fiber	GH103	ceraf10v	-0.00697756	0.0145075	372	139	0.632674	0.940458
386	4 long-term cereal fiber	GH105	ceraf10v	0.00104731	0.0063445	372	371	0.869258	0.97994
387	4 long-term cereal fiber	GH106	ceraf10v	-0.00291874	0.00959114	372	367	0.761604	0.960958
388	4 long-term cereal fiber	GH109	ceraf10v	0.00947046	0.0126214	372	371	0.454971	0.939797
389	4 long-term cereal fiber	GH110	ceraf10v	-0.0115735	0.00888636	372	371	0.19612	0.857508
390	4 long-term cereal fiber	GH112	ceraf10v	-0.00520995	0.0042495	372	330	0.223062	0.860604
391	4 long-term cereal fiber	GH113	ceraf10v	-6.4801e-05	0.00321331	372	234	0.983928	0.986739
392	4 long-term cereal fiber	GH115	ceraf10v	0.0249665	0.0138721	372	248	0.0781505	0.857508
393	4 long-term cereal fiber	GH117	ceraf10v	-0.00545454	0.00607438	372	146	0.377265	0.899601
394	4 long-term cereal fiber	GH120	ceraf10v	0.0170729	0.0114391	372	322	0.141054	0.857508
395	4 long-term cereal fiber	GH121	ceraf10v	-0.00487001	0.00674947	372	160	0.471658	0.940458
396	4 long-term cereal fiber	GH123	ceraf10v	-0.00182774	0.0095251	372	201	0.848029	0.975295
397	4 long-term cereal fiber	GH125	ceraf10v	-0.00113005	0.00103167	372	134	0.286932	0.887339
398	4 long-term cereal fiber	GH127	ceraf10v	0.00424214	0.00429243	372	175	0.32441	0.887339
399	4 long-term cereal fiber	GH128	ceraf10v	-0.00673985	0.0317766	372	190	0.832868	0.972125
400	4 long-term cereal fiber	GH13	ceraf10v	0.0014465	0.00551761	372	372	0.793803	0.960958
401	4 long-term cereal fiber	GH130	ceraf10v	0.000409579	0.00497954	372	333	0.934496	0.985676
402	4 long-term cereal fiber	GH16	ceraf10v	-0.00172229	0.0154575	372	371	0.911529	0.985676
403	4 long-term cereal fiber	GH17	ceraf10v	0.0242301	0.0251992	372	157	0.337795	0.887339
404	4 long-term cereal fiber	GH18	ceraf10v	0.00850946	0.0196641	372	371	0.666227	0.940458
405	4 long-term cereal fiber	GH19	ceraf10v	-0.0200575	0.0251128	372	95	0.426546	0.927164
406	4 long-term cereal fiber	GH2	ceraf10v	0.000212632	0.00623328	372	372	0.972863	0.985676
407	4 long-term cereal fiber	GH20	ceraf10v	0.00307116	0.00779347	372	371	0.69449	0.952628
408	4 long-term cereal fiber	GH23	ceraf10v	-0.00530474	0.00451824	372	372	0.243493	0.866789
409	4 long-term cereal fiber	GH24	ceraf10v	0.00904972	0.00573594	372	370	0.118134	0.857508
410	4 long-term cereal fiber	GH25	ceraf10v	0.00918758	0.00644392	372	372	0.157364	0.857508
411	4 long-term cereal fiber	GH26	ceraf10v	0.0139511	0.00849078	372	365	0.104002	0.857508
412	4 long-term cereal fiber	GH27	ceraf10v	-0.00409207	0.00864093	372	367	0.637067	0.940458
413	4 long-term cereal fiber	GH28	ceraf10v	0.00869053	0.00685096	372	371	0.207884	0.860604
414	4 long-term cereal fiber	GH29	ceraf10v	-0.00697178	0.00708276	372	371	0.327647	0.887339
415	4 long-term cereal fiber	GH3	ceraf10v	0.00531524	0.00585769	372	372	0.366669	0.887339
416	4 long-term cereal fiber	GH30	ceraf10v	-0.010955	0.0102538	372	371	0.288136	0.887339
417	4 long-term cereal fiber	GH31	ceraf10v	0.00838825	0.00501692	372	371	0.0980439	0.857508
418	4 long-term cereal fiber	GH32	ceraf10v	0.0123152	0.00749419	372	371	0.103808	0.857508
419	4 long-term cereal fiber	GH33	ceraf10v	0.0137299	0.0134672	372	370	0.310735	0.887339
420	4 long-term cereal fiber	GH35	ceraf10v	0.00155665	0.0124284	372	370	0.900615	0.985676
421	4 long-term cereal fiber	GH36	ceraf10v	0.000925582	0.00498158	372	372	0.853017	0.975295
422	4 long-term cereal fiber	GH37	ceraf10v	-0.0243956	0.0261408	372	96	0.35314	0.887339
423	4 long-term cereal fiber	GH38	ceraf10v	-0.00989601	0.00478659	372	96	0.041501	0.857508
424	4 long-term cereal fiber	GH39	ceraf10v	0.00476059	0.00560006	372	340	0.397943	0.899601
425	4 long-term cereal fiber	GH4	ceraf10v	-0.00281875	0.00328869	372	368	0.393895	0.899601
426	4 long-term cereal fiber	GH42	ceraf10v	0.00445586	0.0085732	372	368	0.604597	0.940458
427	4 long-term cereal fiber	GH43	ceraf10v	0.00673667	0.0055212	372	372	0.225593	0.860604
428	4 long-term cereal fiber	GH5	ceraf10v	0.0110714	0.0113332	372	371	0.331315	0.887339
429	4 long-term cereal fiber	GH51	ceraf10v	-0.00152819	0.00915354	372	371	0.867791	0.97994
430	4 long-term cereal fiber	GH53	ceraf10v	0.00992404	0.00831708	372	365	0.235925	0.863408
431	4 long-term cereal fiber	GH55	ceraf10v	0.00244191	0.00504361	372	324	0.629392	0.940458
432	4 long-term cereal fiber	GH57	ceraf10v	-0.0135635	0.0148479	372	372	0.363385	0.887339
433	4 long-term cereal fiber	GH63	ceraf10v	-0.00511088	0.00454416	372	371	0.26387	0.887339
434	4 long-term cereal fiber	GH64	ceraf10v	0.0367077	0.0281929	372	171	0.194703	0.857508
435	4 long-term cereal fiber	GH65	ceraf10v	-0.0150064	0.00867419	372	332	0.0875403	0.857508
436	4 long-term cereal fiber	GH67	ceraf10v	-0.00421678	0.0252898	372	165	0.868273	0.97994
437	4 long-term cereal fiber	GH68	ceraf10v	-0.00436471	0.0322445	372	193	0.892935	0.985676
438	4 long-term cereal fiber	GH73	ceraf10v	-0.00425135	0.00808028	372	371	0.600118	0.940458
439	4 long-term cereal fiber	GH74	ceraf10v	0.00989565	0.0128872	372	321	0.445476	0.93694
440	4 long-term cereal fiber	GH76	ceraf10v	0.00195209	0.00921089	372	369	0.832657	0.972125
441	4 long-term cereal fiber	GH77	ceraf10v	0.0220945	0.0114347	372	370	0.0565878	0.857508
442	4 long-term cereal fiber	GH78	ceraf10v	0.0035591	0.00749751	372	371	0.636154	0.940458
443	4 long-term cereal fiber	GH8	ceraf10v	-6.55185e-05	0.0110016	372	365	0.995261	0.995261
444	4 long-term cereal fiber	GH81	ceraf10v	0.018082	0.015788	372	201	0.259534	0.887339
445	4 long-term cereal fiber	GH84	ceraf10v	-0.0039033	0.014394	372	288	0.787293	0.960958
446	4 long-term cereal fiber	GH88	ceraf10v	0.00195931	0.00736326	372	371	0.790771	0.960958
447	4 long-term cereal fiber	GH89	ceraf10v	0.00130138	0.0109602	372	366	0.905747	0.985676
448	4 long-term cereal fiber	GH9	ceraf10v	-0.00312276	0.0117639	372	288	0.791417	0.960958
449	4 long-term cereal fiber	GH92	ceraf10v	-0.0102205	0.00894631	372	372	0.256334	0.887339
450	4 long-term cereal fiber	GH93	ceraf10v	0.0293292	0.0188237	372	173	0.12552	0.857508
451	4 long-term cereal fiber	GH94	ceraf10v	0.0317208	0.013151	372	366	0.0180067	0.813724
452	4 long-term cereal fiber	GH95	ceraf10v	0.0128283	0.00987605	372	371	0.197355	0.857508
453	4 long-term cereal fiber	GH97	ceraf10v	-0.00619899	0.00965028	372	372	0.522252	0.940458
454	4 long-term cereal fiber	GH98	ceraf10v	0.00208047	0.020631	372	291	0.919862	0.985676
455	4 long-term cereal fiber	GH99	ceraf10v	-0.00125309	0.00551617	372	303	0.820913	0.972125
456	4 long-term cereal fiber	GT1	ceraf10v	-0.0256992	0.0171963	372	318	0.138467	0.857508
457	4 long-term cereal fiber	GT10	ceraf10v	-0.00366619	0.00725074	372	189	0.613718	0.940458
458	4 long-term cereal fiber	GT11	ceraf10v	-0.00783844	0.0118691	372	371	0.510654	0.940458
459	4 long-term cereal fiber	GT14	ceraf10v	0.00635852	0.014298	372	360	0.657649	0.940458
460	4 long-term cereal fiber	GT19	ceraf10v	-0.0129589	0.0114044	372	371	0.258915	0.887339
461	4 long-term cereal fiber	GT2	ceraf10v	-0.00213755	0.00327027	372	372	0.514985	0.940458
462	4 long-term cereal fiber	GT20	ceraf10v	-0.000389092	0.00719601	372	263	0.957009	0.985676
463	4 long-term cereal fiber	GT23	ceraf10v	-0.0044871	0.0105765	372	369	0.672376	0.940458
464	4 long-term cereal fiber	GT25	ceraf10v	-0.0037735	0.00576577	372	124	0.514064	0.940458
465	4 long-term cereal fiber	GT26	ceraf10v	0.0109001	0.0103916	372	366	0.297392	0.887339
466	4 long-term cereal fiber	GT28	ceraf10v	0.00101207	0.00551089	372	371	0.85439	0.975295
467	4 long-term cereal fiber	GT3	ceraf10v	0.00549294	0.0199472	372	350	0.783579	0.960958
468	4 long-term cereal fiber	GT30	ceraf10v	-0.00310715	0.00971869	372	371	0.749928	0.960958
469	4 long-term cereal fiber	GT32	ceraf10v	-0.0215717	0.00954603	372	366	0.0262458	0.813724
470	4 long-term cereal fiber	GT35	ceraf10v	0.00885692	0.0111608	372	370	0.429574	0.928186
471	4 long-term cereal fiber	GT4	ceraf10v	0.00767569	0.00585186	372	372	0.192947	0.857508
472	4 long-term cereal fiber	GT5	ceraf10v	-0.00661548	0.00913087	372	371	0.470627	0.940458
473	4 long-term cereal fiber	GT51	ceraf10v	-0.00272691	0.00583449	372	372	0.641391	0.940458
474	4 long-term cereal fiber	GT66	ceraf10v	-0.0190082	0.0672764	372	145	0.778829	0.960958
475	4 long-term cereal fiber	GT8	ceraf10v	0.0030203	0.00652972	372	369	0.643964	0.940458
476	4 long-term cereal fiber	GT83	ceraf10v	0.0115466	0.00866627	372	356	0.187214	0.857508
477	4 long-term cereal fiber	GT9	ceraf10v	-0.0302417	0.0134409	372	371	0.0269	0.813724
478	4 long-term cereal fiber	PL1	ceraf10v	0.00441576	0.0135119	372	367	0.744569	0.960958
479	4 long-term cereal fiber	PL10	ceraf10v	0.00186178	0.0106411	372	370	0.861499	0.97994
480	4 long-term cereal fiber	PL11	ceraf10v	0.0129174	0.00685533	372	369	0.0627603	0.857508
481	4 long-term cereal fiber	PL12	ceraf10v	-0.00780814	0.0139816	372	307	0.578167	0.940458
482	4 long-term cereal fiber	PL13	ceraf10v	-0.000992037	0.029035	372	90	0.972823	0.985676
483	4 long-term cereal fiber	PL8	ceraf10v	0.0125489	0.0196028	372	349	0.523845	0.940458
484	4 long-term cereal fiber	PL9	ceraf10v	0.0238323	0.0119368	372	358	0.048996	0.857508
485	5 long-term fruit fiber	CBM12	frtaf10v	-0.00319562	0.0370096	372	183	0.93148	0.999435
486	5 long-term fruit fiber	CBM13	frtaf10v	-0.0424778	0.0246966	372	369	0.0889595	0.794533
487	5 long-term fruit fiber	CBM2	frtaf10v	-0.0129141	0.0244796	372	237	0.599725	0.933661
488	5 long-term fruit fiber	CBM20	frtaf10v	-0.00481269	0.0406397	372	224	0.906144	0.99862
489	5 long-term fruit fiber	CBM22	frtaf10v	0.00307535	0.0148187	372	291	0.836725	0.97008
490	5 long-term fruit fiber	CBM23	frtaf10v	0.00134915	0.0225631	372	301	0.952466	0.999662
491	5 long-term fruit fiber	CBM27	frtaf10v	-0.0273561	0.0175344	372	215	0.12385	0.794533
492	5 long-term fruit fiber	CBM32	frtaf10v	0.0529527	0.0242543	372	367	0.0316345	0.794533
493	5 long-term fruit fiber	CBM34	frtaf10v	0.00605597	0.00752624	372	371	0.423304	0.917866
494	5 long-term fruit fiber	CBM35	frtaf10v	0.016236	0.0150926	372	353	0.285371	0.884998
495	5 long-term fruit fiber	CBM4	frtaf10v	-0.0248186	0.0463351	372	154	0.594084	0.933661
496	5 long-term fruit fiber	CBM48	frtaf10v	0.00741824	0.00930239	372	371	0.427326	0.917866
497	5 long-term fruit fiber	CBM50	frtaf10v	-0.0150108	0.0116875	372	372	0.202402	0.854325
498	5 long-term fruit fiber	CBM51	frtaf10v	0.0110334	0.00783356	372	237	0.164444	0.810133
499	5 long-term fruit fiber	CBM57	frtaf10v	-0.0155693	0.0238718	372	368	0.515918	0.921049
500	5 long-term fruit fiber	CBM58	frtaf10v	-0.0202178	0.0342651	372	359	0.556733	0.921049
501	5 long-term fruit fiber	CBM6	frtaf10v	-0.00821611	0.0208587	372	367	0.694611	0.933661
502	5 long-term fruit fiber	CBM67	frtaf10v	-0.0294666	0.0224992	372	297	0.194322	0.849864
503	5 long-term fruit fiber	CBM9	frtaf10v	-0.0109218	0.0153464	372	344	0.478516	0.921049
504	5 long-term fruit fiber	GH1	frtaf10v	0.00876813	0.00634089	372	370	0.17038	0.810133
505	5 long-term fruit fiber	GH10	frtaf10v	-0.0105645	0.03136	372	357	0.737012	0.945355
506	5 long-term fruit fiber	GH103	frtaf10v	-0.0142696	0.0183971	372	139	0.441582	0.921049
507	5 long-term fruit fiber	GH105	frtaf10v	0.00441553	0.00836422	372	371	0.598878	0.933661
508	5 long-term fruit fiber	GH106	frtaf10v	0.00244302	0.0126772	372	367	0.847631	0.97008
509	5 long-term fruit fiber	GH109	frtaf10v	0.0105935	0.0166925	372	371	0.52726	0.921049
510	5 long-term fruit fiber	GH110	frtaf10v	-0.00795765	0.0118157	372	371	0.502381	0.921049
511	5 long-term fruit fiber	GH112	frtaf10v	-0.00653738	0.00563263	372	330	0.248561	0.884998
512	5 long-term fruit fiber	GH113	frtaf10v	-0.000557036	0.0044974	372	234	0.901536	0.99862
513	5 long-term fruit fiber	GH115	frtaf10v	0.0265691	0.0157745	372	248	0.0988493	0.794533
514	5 long-term fruit fiber	GH117	frtaf10v	-0.00811369	0.00781994	372	146	0.308701	0.884998
515	5 long-term fruit fiber	GH120	frtaf10v	-0.0113436	0.0144276	372	322	0.434884	0.921049
516	5 long-term fruit fiber	GH121	frtaf10v	0.00452694	0.00930894	372	160	0.627437	0.933661
517	5 long-term fruit fiber	GH123	frtaf10v	0.00208654	0.0133542	372	201	0.875999	0.987539
518	5 long-term fruit fiber	GH125	frtaf10v	-0.00204462	0.00146051	372	134	0.17701	0.811083
519	5 long-term fruit fiber	GH127	frtaf10v	0.00912999	0.00612876	372	175	0.138146	0.794533
520	5 long-term fruit fiber	GH128	frtaf10v	-0.0397698	0.0376115	372	190	0.295024	0.884998
521	5 long-term fruit fiber	GH13	frtaf10v	-0.00455905	0.0072726	372	372	0.53235	0.921049
522	5 long-term fruit fiber	GH130	frtaf10v	0.00318575	0.00673634	372	333	0.636583	0.933661
523	5 long-term fruit fiber	GH16	frtaf10v	-0.00103093	0.0204748	372	371	0.959952	0.999662
524	5 long-term fruit fiber	GH17	frtaf10v	-0.00113722	0.0279992	372	157	0.967655	0.999662
525	5 long-term fruit fiber	GH18	frtaf10v	0.0557627	0.025346	372	371	0.0303451	0.794533
526	5 long-term fruit fiber	GH19	frtaf10v	-0.0249536	0.0250449	372	95	0.32172	0.884998
527	5 long-term fruit fiber	GH2	frtaf10v	-0.0043702	0.00822108	372	372	0.596323	0.933661
528	5 long-term fruit fiber	GH20	frtaf10v	0.00764226	0.0102639	372	371	0.458536	0.921049
529	5 long-term fruit fiber	GH23	frtaf10v	-0.0106828	0.00590091	372	372	0.0736367	0.794533
530	5 long-term fruit fiber	GH24	frtaf10v	0.0017115	0.00760794	372	370	0.822536	0.968621
531	5 long-term fruit fiber	GH25	frtaf10v	-0.000632102	0.00860686	372	372	0.941617	0.999435
532	5 long-term fruit fiber	GH26	frtaf10v	0.00858413	0.0113468	372	365	0.451404	0.921049
533	5 long-term fruit fiber	GH27	frtaf10v	-0.00471455	0.0114322	372	367	0.681128	0.933661
534	5 long-term fruit fiber	GH28	frtaf10v	0.00870344	0.00907953	372	371	0.340351	0.887031
535	5 long-term fruit fiber	GH29	frtaf10v	0.00286404	0.00940065	372	371	0.761344	0.947031
536	5 long-term fruit fiber	GH3	frtaf10v	-0.00546855	0.00774977	372	372	0.48228	0.921049
537	5 long-term fruit fiber	GH30	frtaf10v	-0.000702226	0.0136301	372	371	0.959023	0.999662
538	5 long-term fruit fiber	GH31	frtaf10v	0.00151656	0.00671757	372	371	0.821911	0.968621
539	5 long-term fruit fiber	GH32	frtaf10v	0.0175751	0.00988205	372	371	0.0787045	0.794533
540	5 long-term fruit fiber	GH33	frtaf10v	-0.00391215	0.0178976	372	370	0.827477	0.968949
541	5 long-term fruit fiber	GH35	frtaf10v	-0.0169577	0.0163306	372	370	0.30198	0.884998
542	5 long-term fruit fiber	GH36	frtaf10v	0.000531099	0.00657871	372	372	0.935836	0.999435
543	5 long-term fruit fiber	GH37	frtaf10v	0.0153022	0.0236212	372	96	0.518718	0.921049
544	5 long-term fruit fiber	GH38	frtaf10v	-0.00860368	0.00742364	372	96	0.257958	0.884998
545	5 long-term fruit fiber	GH39	frtaf10v	-0.00424424	0.00728095	372	340	0.561742	0.921049
546	5 long-term fruit fiber	GH4	frtaf10v	-0.00600764	0.00431246	372	368	0.167398	0.810133
547	5 long-term fruit fiber	GH42	frtaf10v	0.0238474	0.0109727	372	368	0.0325986	0.794533
548	5 long-term fruit fiber	GH43	frtaf10v	0.00170515	0.00734034	372	372	0.816837	0.968621
549	5 long-term fruit fiber	GH5	frtaf10v	-0.00711902	0.015027	372	371	0.636866	0.933661
550	5 long-term fruit fiber	GH51	frtaf10v	0.0076705	0.0120707	372	371	0.526775	0.921049
551	5 long-term fruit fiber	GH53	frtaf10v	0.000374972	0.0109669	372	365	0.972801	0.999662
552	5 long-term fruit fiber	GH55	frtaf10v	-0.0103848	0.00567935	372	324	0.0706028	0.794533
553	5 long-term fruit fiber	GH57	frtaf10v	-0.000616595	0.0196946	372	372	0.975093	0.999662
554	5 long-term fruit fiber	GH63	frtaf10v	0.00235831	0.00603943	372	371	0.697157	0.933661
555	5 long-term fruit fiber	GH64	frtaf10v	-0.0278834	0.0342233	372	171	0.417777	0.917866
556	5 long-term fruit fiber	GH65	frtaf10v	-0.0216357	0.0118801	372	332	0.0723497	0.794533
557	5 long-term fruit fiber	GH67	frtaf10v	-0.0387611	0.0268689	372	165	0.155178	0.804707
558	5 long-term fruit fiber	GH68	frtaf10v	0.0010029	0.0465968	372	193	0.98291	0.999662
559	5 long-term fruit fiber	GH73	frtaf10v	-0.00675817	0.0106636	372	371	0.527894	0.921049
560	5 long-term fruit fiber	GH74	frtaf10v	-0.0113523	0.0169638	372	321	0.50607	0.921049
561	5 long-term fruit fiber	GH76	frtaf10v	-0.000997378	0.0121581	372	369	0.93481	0.999435
562	5 long-term fruit fiber	GH77	frtaf10v	0.0191727	0.0152974	372	370	0.213445	0.866414
563	5 long-term fruit fiber	GH78	frtaf10v	0.00072848	0.00991337	372	371	0.941585	0.999435
564	5 long-term fruit fiber	GH8	frtaf10v	-0.00410965	0.0144722	372	365	0.777079	0.947031
565	5 long-term fruit fiber	GH81	frtaf10v	-0.00726023	0.0193925	372	201	0.709965	0.936053
566	5 long-term fruit fiber	GH84	frtaf10v	0.0114431	0.0178128	372	288	0.523594	0.921049
567	5 long-term fruit fiber	GH88	frtaf10v	-0.00695411	0.00970124	372	371	0.475329	0.921049
568	5 long-term fruit fiber	GH89	frtaf10v	0.015321	0.0142999	372	366	0.286882	0.884998
569	5 long-term fruit fiber	GH9	frtaf10v	-0.00156667	0.0144906	372	288	0.914207	0.999435
570	5 long-term fruit fiber	GH92	frtaf10v	-0.000555609	0.0119091	372	372	0.962893	0.999662
571	5 long-term fruit fiber	GH93	frtaf10v	0.0359433	0.0240073	372	173	0.1404	0.794533
572	5 long-term fruit fiber	GH94	frtaf10v	0.038121	0.0174667	372	366	0.0318359	0.794533
573	5 long-term fruit fiber	GH95	frtaf10v	-0.0100615	0.0131054	372	371	0.444712	0.921049
574	5 long-term fruit fiber	GH97	frtaf10v	0.00342774	0.012764	372	372	0.788889	0.948234
575	5 long-term fruit fiber	GH98	frtaf10v	0.0404838	0.0264765	372	291	0.129367	0.794533
576	5 long-term fruit fiber	GH99	frtaf10v	-0.00749672	0.00735084	372	303	0.311027	0.884998
577	5 long-term fruit fiber	GT1	frtaf10v	-0.0478523	0.0222525	372	318	0.034216	0.794533
578	5 long-term fruit fiber	GT10	frtaf10v	-0.0124068	0.0105644	372	189	0.241745	0.884998
579	5 long-term fruit fiber	GT11	frtaf10v	-0.00447299	0.0156998	372	371	0.776364	0.947031
580	5 long-term fruit fiber	GT14	frtaf10v	-0.00784189	0.0189665	372	360	0.680298	0.933661
581	5 long-term fruit fiber	GT19	frtaf10v	-0.015844	0.0150861	372	371	0.296493	0.884998
582	5 long-term fruit fiber	GT2	frtaf10v	-0.00634376	0.00427567	372	372	0.14134	0.794533
583	5 long-term fruit fiber	GT20	frtaf10v	0.00199706	0.00976326	372	263	0.838403	0.97008
584	5 long-term fruit fiber	GT23	frtaf10v	-0.0201271	0.013824	372	369	0.148838	0.794533
585	5 long-term fruit fiber	GT25	frtaf10v	-0.00945832	0.00602534	372	124	0.119105	0.794533
586	5 long-term fruit fiber	GT26	frtaf10v	-0.0215717	0.0137087	372	366	0.119495	0.794533
587	5 long-term fruit fiber	GT28	frtaf10v	-0.00470549	0.00726989	372	371	0.51787	0.921049
588	5 long-term fruit fiber	GT3	frtaf10v	-0.0484938	0.0240701	372	350	0.0468356	0.794533
589	5 long-term fruit fiber	GT30	frtaf10v	-0.0028549	0.0128383	372	371	0.824528	0.968621
590	5 long-term fruit fiber	GT32	frtaf10v	-0.0239661	0.0126894	372	366	0.0621826	0.794533
591	5 long-term fruit fiber	GT35	frtaf10v	-0.021716	0.0146324	372	370	0.141355	0.794533
592	5 long-term fruit fiber	GT4	frtaf10v	0.00537606	0.00777944	372	372	0.491304	0.921049
593	5 long-term fruit fiber	GT5	frtaf10v	-0.023301	0.0118581	372	371	0.0525048	0.794533
594	5 long-term fruit fiber	GT51	frtaf10v	0.00664686	0.00768477	372	372	0.389446	0.917866
595	5 long-term fruit fiber	GT66	frtaf10v	-0.0970127	0.0825477	372	145	0.247512	0.884998
596	5 long-term fruit fiber	GT8	frtaf10v	-0.0097743	0.00860993	372	369	0.257021	0.884998
597	5 long-term fruit fiber	GT83	frtaf10v	0.0162698	0.0116534	372	356	0.167224	0.810133
598	5 long-term fruit fiber	GT9	frtaf10v	-0.0106277	0.0182352	372	371	0.561483	0.921049
599	5 long-term fruit fiber	PL1	frtaf10v	0.00885706	0.0178479	372	367	0.620922	0.933661
600	5 long-term fruit fiber	PL10	frtaf10v	0.0169877	0.0139499	372	370	0.226479	0.879743
601	5 long-term fruit fiber	PL11	frtaf10v	0.0188084	0.00902759	372	369	0.0400615	0.794533
602	5 long-term fruit fiber	PL12	frtaf10v	0.0151134	0.0189339	372	307	0.427132	0.917866
603	5 long-term fruit fiber	PL13	frtaf10v	-0.000864526	0.0333497	372	90	0.979379	0.999662
604	5 long-term fruit fiber	PL8	frtaf10v	-0.0261304	0.0259451	372	349	0.31681	0.884998
605	5 long-term fruit fiber	PL9	frtaf10v	0.0204485	0.0162742	372	358	0.212259	0.866414
606	6 long-term vegetable fiber	CBM12	vegaf10v	-0.0231832	0.0326551	372	183	0.480683	0.92549
607	6 long-term vegetable fiber	CBM13	vegaf10v	-0.00839039	0.0250019	372	369	0.737967	0.976537
608	6 long-term vegetable fiber	CBM2	vegaf10v	-0.000100674	0.0244083	372	237	0.996723	0.998697
609	6 long-term vegetable fiber	CBM20	vegaf10v	-0.0231307	0.0438253	372	224	0.599484	0.976537
610	6 long-term vegetable fiber	CBM22	vegaf10v	0.0203943	0.0147977	372	291	0.175261	0.907999
611	6 long-term vegetable fiber	CBM23	vegaf10v	0.00488111	0.0230349	372	301	0.832724	0.976537
612	6 long-term vegetable fiber	CBM27	vegaf10v	-0.0178981	0.0192328	372	215	0.355545	0.907999
613	6 long-term vegetable fiber	CBM32	vegaf10v	0.0465011	0.0243918	372	367	0.0597212	0.843276
614	6 long-term vegetable fiber	CBM34	vegaf10v	0.0121645	0.00744828	372	371	0.106089	0.876806
615	6 long-term vegetable fiber	CBM35	vegaf10v	-0.00172495	0.0153991	372	353	0.911091	0.976537
616	6 long-term vegetable fiber	CBM4	vegaf10v	-0.0104401	0.0475058	372	154	0.826812	0.976537
617	6 long-term vegetable fiber	CBM48	vegaf10v	0.0238794	0.00901503	372	371	0.00951987	0.713866
618	6 long-term vegetable fiber	CBM50	vegaf10v	-0.0035719	0.0117886	372	372	0.762592	0.976537
619	6 long-term vegetable fiber	CBM51	vegaf10v	0.00591978	0.00802289	372	237	0.463453	0.920024
620	6 long-term vegetable fiber	CBM57	vegaf10v	-0.0594604	0.0230051	372	368	0.0113173	0.713866
621	6 long-term vegetable fiber	CBM58	vegaf10v	-0.000183	0.0342659	372	359	0.995751	0.998697
622	6 long-term vegetable fiber	CBM6	vegaf10v	-0.0109722	0.0208237	372	367	0.599545	0.976537
623	6 long-term vegetable fiber	CBM67	vegaf10v	-0.0171253	0.0224823	372	297	0.448603	0.918107
624	6 long-term vegetable fiber	CBM9	vegaf10v	0.00220802	0.0155819	372	344	0.887632	0.976537
625	6 long-term vegetable fiber	GH1	vegaf10v	0.0094408	0.00633473	372	370	0.139771	0.876806
626	6 long-term vegetable fiber	GH10	vegaf10v	-0.0381325	0.0309618	372	357	0.221264	0.907999
627	6 long-term vegetable fiber	GH103	vegaf10v	-0.00801773	0.0199137	372	139	0.688916	0.976537
628	6 long-term vegetable fiber	GH105	vegaf10v	0.00721741	0.00835488	372	371	0.389925	0.908977
629	6 long-term vegetable fiber	GH106	vegaf10v	-0.00624851	0.012669	372	367	0.623058	0.976537
630	6 long-term vegetable fiber	GH109	vegaf10v	-0.0126265	0.0166478	372	371	0.450096	0.918107
631	6 long-term vegetable fiber	GH110	vegaf10v	-0.00988337	0.0118199	372	371	0.405235	0.908977
632	6 long-term vegetable fiber	GH112	vegaf10v	-0.00418755	0.00561809	372	330	0.457789	0.918107
633	6 long-term vegetable fiber	GH113	vegaf10v	0.000305353	0.00444591	372	234	0.945303	0.976537
634	6 long-term vegetable fiber	GH115	vegaf10v	0.00854396	0.0164762	372	248	0.606381	0.976537
635	6 long-term vegetable fiber	GH117	vegaf10v	-0.00413954	0.00831269	372	146	0.622377	0.976537
636	6 long-term vegetable fiber	GH120	vegaf10v	-0.00930285	0.0149716	372	322	0.536716	0.955039
637	6 long-term vegetable fiber	GH121	vegaf10v	-0.0111277	0.00953338	372	160	0.244896	0.907999
638	6 long-term vegetable fiber	GH123	vegaf10v	-0.000881431	0.0125531	372	201	0.944093	0.976537
639	6 long-term vegetable fiber	GH125	vegaf10v	-0.00236576	0.00162674	372	134	0.158052	0.879705
640	6 long-term vegetable fiber	GH127	vegaf10v	-0.00631595	0.00590145	372	175	0.286021	0.907999
641	6 long-term vegetable fiber	GH128	vegaf10v	-0.0484665	0.0314083	372	190	0.128832	0.876806
642	6 long-term vegetable fiber	GH13	vegaf10v	0.0172489	0.0070529	372	372	0.0163869	0.713866
643	6 long-term vegetable fiber	GH130	vegaf10v	0.0087051	0.00671994	372	333	0.196086	0.907999
644	6 long-term vegetable fiber	GH16	vegaf10v	-0.010122	0.0203758	372	371	0.620529	0.976537
645	6 long-term vegetable fiber	GH17	vegaf10v	0.0066037	0.0233288	372	157	0.777505	0.976537
646	6 long-term vegetable fiber	GH18	vegaf10v	0.00820992	0.0259519	372	371	0.752447	0.976537
647	6 long-term vegetable fiber	GH19	vegaf10v	0.00723175	0.0217922	372	95	0.740765	0.976537
648	6 long-term vegetable fiber	GH2	vegaf10v	-0.00559789	0.0082012	372	372	0.496593	0.92549
649	6 long-term vegetable fiber	GH20	vegaf10v	-0.0045943	0.0103033	372	371	0.656741	0.976537
650	6 long-term vegetable fiber	GH23	vegaf10v	0.0112642	0.00589477	372	372	0.056796	0.843276
651	6 long-term vegetable fiber	GH24	vegaf10v	0.00644167	0.00762527	372	370	0.400443	0.908977
652	6 long-term vegetable fiber	GH25	vegaf10v	0.01412	0.00847359	372	372	0.0990198	0.876806
653	6 long-term vegetable fiber	GH26	vegaf10v	0.0136078	0.0112966	372	365	0.231581	0.907999
654	6 long-term vegetable fiber	GH27	vegaf10v	0.0216292	0.011255	372	367	0.0579961	0.843276
655	6 long-term vegetable fiber	GH28	vegaf10v	-0.00634547	0.00909309	372	371	0.487047	0.92549
656	6 long-term vegetable fiber	GH29	vegaf10v	-0.0205645	0.00918013	372	371	0.027532	0.713866
657	6 long-term vegetable fiber	GH3	vegaf10v	0.0111434	0.00765628	372	372	0.149049	0.876806
658	6 long-term vegetable fiber	GH30	vegaf10v	0.0184764	0.0134628	372	371	0.173211	0.907999
659	6 long-term vegetable fiber	GH31	vegaf10v	0.00693911	0.00667226	372	371	0.301128	0.907999
660	6 long-term vegetable fiber	GH32	vegaf10v	0.00574835	0.0100404	372	371	0.568362	0.976537
661	6 long-term vegetable fiber	GH33	vegaf10v	-0.00563837	0.0178771	372	370	0.753185	0.976537
662	6 long-term vegetable fiber	GH35	vegaf10v	0.0029833	0.0164179	372	370	0.856226	0.976537
663	6 long-term vegetable fiber	GH36	vegaf10v	-0.00353724	0.00656234	372	372	0.591172	0.976537
664	6 long-term vegetable fiber	GH37	vegaf10v	-0.0213649	0.0202121	372	96	0.293263	0.907999
665	6 long-term vegetable fiber	GH38	vegaf10v	-0.000464486	0.00728275	372	96	0.949635	0.976537
666	6 long-term vegetable fiber	GH39	vegaf10v	0.003613	0.0075329	372	340	0.632748	0.976537
667	6 long-term vegetable fiber	GH4	vegaf10v	-4.03687e-05	0.0043716	372	368	0.992654	0.998697
668	6 long-term vegetable fiber	GH42	vegaf10v	0.0120384	0.0111693	372	368	0.284156	0.907999
669	6 long-term vegetable fiber	GH43	vegaf10v	-0.00190343	0.00734237	372	372	0.796031	0.976537
670	6 long-term vegetable fiber	GH5	vegaf10v	0.0146906	0.0149578	372	371	0.328697	0.907999
671	6 long-term vegetable fiber	GH51	vegaf10v	0.00484265	0.0120814	372	371	0.689492	0.976537
672	6 long-term vegetable fiber	GH53	vegaf10v	0.0168784	0.0108072	372	365	0.121783	0.876806
673	6 long-term vegetable fiber	GH55	vegaf10v	-0.00631336	0.00554794	372	324	0.258154	0.907999
674	6 long-term vegetable fiber	GH57	vegaf10v	-0.00869649	0.0196557	372	372	0.659197	0.976537
675	6 long-term vegetable fiber	GH63	vegaf10v	-0.00514923	0.00603361	372	371	0.395755	0.908977
676	6 long-term vegetable fiber	GH64	vegaf10v	-0.0361209	0.0288892	372	171	0.215741	0.907999
677	6 long-term vegetable fiber	GH65	vegaf10v	-0.00810332	0.012345	372	332	0.513275	0.941004
678	6 long-term vegetable fiber	GH67	vegaf10v	-0.0215269	0.0272997	372	165	0.433477	0.918107
679	6 long-term vegetable fiber	GH68	vegaf10v	-0.0533745	0.0482138	372	193	0.272836	0.907999
680	6 long-term vegetable fiber	GH73	vegaf10v	-0.00105652	0.0106848	372	371	0.921454	0.976537
681	6 long-term vegetable fiber	GH74	vegaf10v	0.00620442	0.0167841	372	321	0.712957	0.976537
682	6 long-term vegetable fiber	GH76	vegaf10v	0.0208424	0.0119577	372	369	0.0848262	0.876806
683	6 long-term vegetable fiber	GH77	vegaf10v	0.016179	0.0153291	372	370	0.294074	0.907999
684	6 long-term vegetable fiber	GH78	vegaf10v	0.000125572	0.00991106	372	371	0.989919	0.998697
685	6 long-term vegetable fiber	GH8	vegaf10v	0.00962747	0.0145035	372	365	0.508421	0.941004
686	6 long-term vegetable fiber	GH81	vegaf10v	-0.00301325	0.0164917	372	201	0.8559	0.976537
687	6 long-term vegetable fiber	GH84	vegaf10v	-0.00330792	0.01729	372	288	0.849008	0.976537
688	6 long-term vegetable fiber	GH88	vegaf10v	-0.000531246	0.00972451	372	371	0.956551	0.98087
689	6 long-term vegetable fiber	GH89	vegaf10v	-0.00531015	0.0144409	372	366	0.713925	0.976537
690	6 long-term vegetable fiber	GH9	vegaf10v	0.00214769	0.015146	372	288	0.887624	0.976537
691	6 long-term vegetable fiber	GH92	vegaf10v	-0.0149591	0.0117952	372	372	0.20794	0.907999
692	6 long-term vegetable fiber	GH93	vegaf10v	0.046512	0.0265534	372	173	0.0862685	0.876806
693	6 long-term vegetable fiber	GH94	vegaf10v	0.0186024	0.017904	372	366	0.301633	0.907999
694	6 long-term vegetable fiber	GH95	vegaf10v	-0.00102277	0.0131441	372	371	0.938151	0.976537
695	6 long-term vegetable fiber	GH97	vegaf10v	-0.003348	0.0127613	372	372	0.793629	0.976537
696	6 long-term vegetable fiber	GH98	vegaf10v	-0.0189844	0.0244011	372	291	0.438636	0.918107
697	6 long-term vegetable fiber	GH99	vegaf10v	-0.0069558	0.00771321	372	303	0.369851	0.908977
698	6 long-term vegetable fiber	GT1	vegaf10v	-0.0198918	0.0226634	372	318	0.382419	0.908977
699	6 long-term vegetable fiber	GT10	vegaf10v	0.00218409	0.00960405	372	189	0.820353	0.976537
700	6 long-term vegetable fiber	GT11	vegaf10v	-0.00147509	0.0157117	372	371	0.925402	0.976537
701	6 long-term vegetable fiber	GT14	vegaf10v	-0.0426815	0.018497	372	360	0.0233964	0.713866
702	6 long-term vegetable fiber	GT19	vegaf10v	-0.0335862	0.014834	372	371	0.0259441	0.713866
703	6 long-term vegetable fiber	GT2	vegaf10v	-0.00059129	0.00433097	372	372	0.891698	0.976537
704	6 long-term vegetable fiber	GT20	vegaf10v	-0.0105521	0.00981891	372	263	0.285508	0.907999
705	6 long-term vegetable fiber	GT23	vegaf10v	-0.0115504	0.0139083	372	369	0.40839	0.908977
706	6 long-term vegetable fiber	GT25	vegaf10v	-0.000427027	0.00595996	372	124	0.943	0.976537
707	6 long-term vegetable fiber	GT26	vegaf10v	0.00983138	0.0138592	372	366	0.48009	0.92549
708	6 long-term vegetable fiber	GT28	vegaf10v	0.0086058	0.00727603	372	371	0.23767	0.907999
709	6 long-term vegetable fiber	GT3	vegaf10v	0.0384109	0.0240263	372	350	0.113326	0.876806
710	6 long-term vegetable fiber	GT30	vegaf10v	-0.0140746	0.0127595	372	371	0.272871	0.907999
711	6 long-term vegetable fiber	GT32	vegaf10v	-0.00114488	0.0129747	372	366	0.929878	0.976537
712	6 long-term vegetable fiber	GT35	vegaf10v	0.00282484	0.0147733	372	370	0.848791	0.976537
713	6 long-term vegetable fiber	GT4	vegaf10v	0.000739693	0.00778734	372	372	0.924532	0.976537
714	6 long-term vegetable fiber	GT5	vegaf10v	-0.0114709	0.0120407	372	371	0.343249	0.907999
715	6 long-term vegetable fiber	GT51	vegaf10v	0.0208295	0.00738049	372	372	0.00588804	0.713866
716	6 long-term vegetable fiber	GT66	vegaf10v	-0.057751	0.0754145	372	145	0.448103	0.918107
717	6 long-term vegetable fiber	GT8	vegaf10v	-0.00145026	0.00867553	372	369	0.867331	0.976537
718	6 long-term vegetable fiber	GT83	vegaf10v	-0.00205388	0.0117006	372	356	0.861165	0.976537
719	6 long-term vegetable fiber	GT9	vegaf10v	-0.0156637	0.0182058	372	371	0.391816	0.908977
720	6 long-term vegetable fiber	PL1	vegaf10v	-0.00213135	0.0179236	372	367	0.905599	0.976537
721	6 long-term vegetable fiber	PL10	vegaf10v	-0.0053784	0.0140454	372	370	0.702648	0.976537
722	6 long-term vegetable fiber	PL11	vegaf10v	0.0155535	0.00911494	372	369	0.0913017	0.876806
723	6 long-term vegetable fiber	PL12	vegaf10v	0.0366887	0.0186861	372	307	0.053118	0.843276
724	6 long-term vegetable fiber	PL13	vegaf10v	-0.00460663	0.0307473	372	90	0.881256	0.976537
725	6 long-term vegetable fiber	PL8	vegaf10v	-0.00500538	0.026594	372	349	0.851155	0.976537
726	6 long-term vegetable fiber	PL9	vegaf10v	-0.00620614	0.0163985	372	358	0.705975	0.976537
